# Supplementary material for: Comparison of FECPAKG2, a modified Mini-FLOTAC technique and combined sedimentation and flotation for the coproscopic examination of helminth eggs in horses
Source: Parasit Vectors. 2022 May 12;15:166. doi: 10.1186/s13071-022-05266-y (PMC9097362; doi:10.1186/s13071-022-05266-y)
Supplement: Supplementary file 1 — Additional file 1: Table S1. Raw data of all samples included in the study. [file 13071_2022_5266_MOESM1_ESM.xlsx]

## Sheet: Data
No.	Date of analysis	Strongyle SF raw counts	Strongyle SF category	Parascaris SF raw counts	Parascaris SF category	Strongyle MF raw counts	Strongyle MF epg	Parascaris MF raw counts	Parascaris MF epg	Strongyle FP raw counts	Strongyle FP epg	Parascaris FP raw counts	Parascaris FP epg	Anoplocephala SF raw counts	Anoplocephala SF category	Anoplocephala MF raw counts	Anoplo MF epg
1	2017-09-15	0	0	0	0	0	0	0	0	0	0	0	0	0	0	0	0
2	2017-09-15	200	4	0	0	29	145	0	0	2	90	0	0	0	0	0	0
3	2017-09-15	200	4	0	0	143	715	0	0	66	2970	0	0	0	0	0	0
4	2017-09-18	0	0	0	0	0	0	0	0	0	0	0	0	0	0	0	0
5	2017-09-20	0	0	0	0	0	0	0	0	0	0	0	0	0	0	0	0
6	2017-09-20	0	0	0	0	0	0	0	0	0	0	0	0	0	0	0	0
7	2017-09-20	200	4	0	0	40	200	0	0	5	225	0	0	0	0	0	0
8	2017-09-20	200	4	0	0	34	170	0	0	0	0	0	0	0	0	0	0
9	2017-09-20	0	0	0	0	0	0	0	0	0	0	0	0	0	0	0	0
10	2017-09-21	200	4	0	0	29	145	0	0	5	225	0	0	0	0	0	0
11	2017-09-21	200	4	0	0	77	385	0	0	4	180	0	0	0	0	0	0
12	2017-09-21	56	3	0	0	16	80	0	0	9	405	0	0	0	0	0	0
13	2017-09-21	66	3	0	0	168	840	0	0	1	45	0	0	0	0	0	0
14	2017-09-21	121	3	0	0	33	165	0	0	9	405	0	0	0	0	0	0
15	2017-11-22	0	0	0	0	2	10	0	0	0	0	0	0	0	0	0	0
16	2017-09-25	36	2	0	0	15	75	0	0	0	0	0	0	0	0	0	0
17	2017-09-25	114	3	0	0	53	265	0	0	10	450	0	0	0	0	0	0
18	2017-09-25	35	2	0	0	1	5	0	0	0	0	0	0	0	0	0	0
19	2017-09-25	47	3	0	0	33	165	0	0	2	90	0	0	0	0	0	0
20	2017-09-25	0	0	0	0	0	0	0	0	0	0	0	0	0	0	0	0
21	2017-09-26	0	0	0	0	0	0	0	0	0	0	0	0	0	0	0	0
22	2017-09-26	28	2	0	0	29	145	0	0	8	360	0	0	0	0	0	0
23	2017-10-02	0	0	0	0	0	0	0	0	0	0	0	0	0	0	0	0
24	2017-10-02	0	0	0	0	0	0	0	0	0	0	0	0	0	0	0	0
25	2017-10-04	1	1	0	0	0	0	0	0	0	0	0	0	0	0	0	0
26	2017-10-04	0	0	0	0	0	0	0	0	0	0	0	0	0	0	0	0
27	2017-10-06	8	1	0	0	4	20	0	0	1	45	0	0	0	0	0	0
28	2017-10-06	53	3	0	0	28	140	0	0	2	90	0	0	0	0	0	0
29	2017-10-06	4	1	0	0	0	0	0	0	0	0	0	0	0	0	0	0
30	2017-10-06	0	0	0	0	0	0	0	0	0	0	0	0	0	0	0	0
31	2017-10-06	0	0	0	0	0	0	0	0	0	0	0	0	0	0	0	0
32	2017-10-09	1	1	0	0	0	0	0	0	0	0	0	0	0	0	0	0
33	2017-10-06	0	0	0	0	0	0	0	0	0	0	0	0	0	0	0	0
34	2017-10-06	0	0	0	0	0	0	0	0	0	0	0	0	0	0	0	0
35	2017-10-06	3	1	0	0	3	15	0	0	0	0	0	0	0	0	0	0
36	2017-10-09	0	0	0	0	0	0	0	0	0	0	0	0	0	0	0	0
37	2017-10-10	41	3	0	0	20	100	0	0	1	45	0	0	0	0	0	0
38	2017-10-16	0	0	0	0	0	0	0	0	0	0	0	0	0	0	0	0
39	2017-10-16	2	1	0	0	0	0	0	0	0	0	0	0	0	0	0	0
40	2017-10-16	115	3	0	0	12	60	0	0	4	180	0	0	0	0	0	0
41	2017-10-16	0	0	0	0	0	0	0	0	0	0	0	0	0	0	0	0
42	2017-10-16	1	1	0	0	1	5	0	0	0	0	0	0	0	0	0	0
43	2017-10-16	0	0	0	0	0	0	0	0	0	0	0	0	0	0	0	0
44	2017-10-16	6	1	0	0	8	40	0	0	2	90	0	0	0	0	0	0
45	2017-10-16	69	3	0	0	5	25	0	0	0	0	0	0	0	0	0	0
46	2017-10-16	200	4	0	0	45	225	0	0	13	585	0	0	0	0	0	0
47	2017-10-16	200	4	0	0	48	240	0	0	2	90	0	0	0	0	0	0
48	2017-10-15	1	1	0	0	0	0	0	0	0	0	0	0	0	0	0	0
49	2017-10-15	0	0	0	0	0	0	0	0	0	0	0	0	0	0	0	0
50	2017-10-15	0	0	0	0	0	0	0	0	0	0	0	0	0	0	0	0
51	2017-10-15	1	1	0	0	0	0	0	0	0	0	0	0	0	0	0	0
52	2017-10-15	0	0	0	0	0	0	0	0	0	0	0	0	0	0	0	0
53	2017-10-15	0	0	0	0	0	0	0	0	0	0	0	0	0	0	0	0
54	2017-10-15	16	2	0	0	4	20	0	0	0	0	0	0	0	0	0	0
55	2017-10-15	0	0	0	0	0	0	0	0	0	0	0	0	0	0	0	0
56	2017-10-15	0	0	0	0	0	0	0	0	0	0	0	0	0	0	0	0
57	2017-10-15	0	0	0	0	0	0	0	0	0	0	0	0	0	0	0	0
58	2017-10-15	0	0	0	0	0	0	0	0	0	0	0	0	0	0	0	0
59	2017-10-18	200	4	5	1	187	935	1	5	8	360	0	0	0	0	0	0
60	2017-10-18	1	1	0	0	1	5	0	0	14	630	0	0	0	0	0	0
61	2017-10-18	86	3	0	0	80	400	0	0	0	360	0	0	0	0	0	0
62	2017-10-18	45	3	0	0	9	45	0	0	3	135	0	0	0	0	0	0
63	2017-10-18	2	1	0	0	18	90	0	0	4	180	0	0	0	0	0	0
64	2017-10-18	4	1	0	0	12	60	0	0	0	135	0	0	0	0	0	0
65	2017-10-18	90	3	0	0	110	550	8	40	11	495	0	0	0	0	0	0
66	2017-10-18	4	1	0	0	1	5	0	0	0	0	0	0	0	0	0	0
67	2017-10-18	200	4	0	0	33	165	0	0	3	135	0	0	0	0	0	0
68	2017-10-18	116	3	42	3	15	75	139	695	4	180	3	135	0	0	0	0
69	2017-10-18	34	2	122	3	52	260	136	680	4	180	14	630	0	0	0	0
71	2017-10-20	48	3	0	0	7	35	0	0	0	0	0	0	0	0	0	0
72	2017-10-23	200	4	48	3	86	430	34	170	5	225	2	90	0	0	0	0
73	2017-10-26	200	4	0	0	49	245	0	0	20	900	0	0	0	0	0	0
74	2017-10-18	68	3	0	0	50	250	0	0	11	495	0	0	0	0	0	0
75	2017-10-18	23	2	0	0	7	35	0	0	1	45	0	0	0	0	0	0
76	2017-10-18	200	4	0	0	15	75	0	0	12	540	0	0	0	0	0	0
77	2017-10-18	31	2	0	0	11	55	0	0	0	0	0	0	0	0	0	0
78	2017-10-18	63	3	0	0	8	40	0	0	0	0	0	0	0	0	0	0
79	2017-10-18	30	2	1	1	12	60	0	0	0	0	0	0	0	0	0	0
80	2017-10-23	180	3	0	0	28	140	0	0	2	90	0	0	0	0	0	0
81	2017-10-23	200	4	0	0	49	245	0	0	14	630	0	0	0	0	0	0
82	2017-10-23	0	0	0	0	0	0	0	0	0	0	0	0	0	0	0	0
83	2017-10-23	200	4	0	0	125	625	0	0	18	810	0	0	0	0	0	0
84	2017-10-23	118	3	0	0	13	65	0	0	0	0	0	0	0	0	0	0
85	2017-10-23	6	1	0	0	1	5	0	0	1	45	0	0	0	0	0	0
86	2017-10-23	7	1	0	0	1	5	0	0	1	45	0	0	0	0	0	0
87	2017-10-23	24	2	0	0	5	25	0	0	1	45	0	0	0	0	0	0
88	2017-10-23	5	1	0	0	0	0	0	0	0	0	0	0	0	0	0	0
89	2017-10-23	200	4	0	0	84	420	0	0	5	225	0	0	0	0	0	0
90	2017-10-23	25	2	0	0	3	15	0	0	1	45	0	0	0	0	0	0
91	2017-10-18	32	2	1	1	5	25	0	0	4	180	0	0	0	0	0	0
92	2017-10-24	200	4	151	3	53	265	72	360	27	1215	10	450	0	0	0	0
93	2017-10-26	0	0	0	0	0	0	0	0	0	0	1	45	0	0	0	0
94	2017-10-26	0	0	0	0	0	0	0	0	0	0	0	0	0	0	0	0
95	2017-10-24	18	2	0	0	6	30	0	0	0	0	0	0	0	0	0	0
96	2017-10-24	11	2	0	0	2	10	0	0	1	45	0	0	0	0	0	0
97	2017-10-24	39	2	0	0	5	25	0	0	2	90	0	0	0	0	0	0
98	2017-10-24	3	1	0	0	5	25	0	0	0	0	0	0	0	0	0	0
99	2017-10-24	4	1	0	0	0	0	0	0	0	0	0	0	0	0	0	0
100	2017-11-03	4	1	0	0	1	5	0	0	0	0	0	0	0	0	0	0
101	2017-11-03	2	1	0	0	0	0	0	0	0	0	0	0	0	0	0	0
102	2017-11-03	200	4	0	0	52	260	0	0	2	90	0	0	0	0	0	0
103	2017-11-03	0	0	0	0	0	0	0	0	0	0	0	0	0	0	0	0
104	2017-11-03	35	2	0	0	4	20	0	0	1	45	0	0	0	0	0	0
105	2017-11-07	0	0	0	0	0	0	0	0	0	0	0	0	0	0	0	0
106	2017-11-07	6	1	0	0	4	20	0	0	0	0	0	0	0	0	0	0
107	2017-11-07	4	1	0	0	1	5	0	0	0	0	0	0	0	0	0	0
108	2017-11-07	0	0	0	0	0	0	0	0	0	0	0	0	0	0	0	0
109	2017-11-07	5	1	0	0	2	10	0	0	1	45	0	0	0	0	0	0
110	2017-11-07	0	0	0	0	1	5	0	0	0	0	0	0	0	0	0	0
111	2017-11-07	5	1	0	0	2	10	0	0	1	45	0	0	0	0	0	0
112	2017-11-07	3	1	0	0	2	10	0	0	0	0	0	0	0	0	0	0
113	2017-11-07	0	0	0	0	0	0	0	0	0	0	0	0	2	1	0	0
114	2017-11-07	0	0	0	0	0	0	0	0	0	0	0	0	0	0	0	0
115	2017-11-07	2	1	0	0	0	0	0	0	0	0	0	0	0	0	0	0
116	2017-11-07	2	1	0	0	0	0	0	0	0	0	0	0	0	0	1	5
117	2017-11-07	7	1	0	0	0	0	0	0	0	0	0	0	0	0	0	0
118	2017-11-07	0	0	0	0	0	0	0	0	0	0	0	0	0	0	0	0
119	2017-11-07	1	1	0	0	0	0	0	0	0	0	0	0	0	0	0	0
120	2017-11-02	11	2	0	0	6	30	0	0	0	0	0	0	0	0	0	0
121	2017-11-02	200	4	0	0	79	395	0	0	24	1080	0	0	0	0	0	0
122	2017-11-02	0	0	0	0	0	0	0	0	0	0	0	0	0	0	0	0
123	2017-11-02	0	0	0	0	0	0	0	0	0	0	0	0	0	0	0	0
124	2017-11-02	1	1	0	0	0	0	0	0	0	0	0	0	0	0	0	0
125	2017-11-02	2	1	0	0	1	5	0	0	0	0	0	0	0	0	0	0
126	2017-11-02	10	1	0	0	0	0	0	0	0	0	0	0	0	0	0	0
127	2017-11-02	34	2	0	0	12	60	0	0	2	90	0	0	0	0	0	0
128	2017-11-03	12	2	0	0	7	35	0	0	0	0	0	0	0	0	0	0
129	2017-11-03	32	2	0	0	6	30	0	0	3	135	0	0	0	0	0	0
130	2017-11-03	29	2	0	0	13	65	0	0	1	45	0	0	0	0	0	0
131	2017-11-03	0	0	0	0	0	0	0	0	0	0	0	0	0	0	0	0
132	2017-11-03	3	1	0	0	2	10	0	0	0	0	0	0	0	0	0	0
133	2017-11-03	0	0	0	0	0	0	0	0	0	0	0	0	0	0	0	0
134	2017-11-03	18	2	0	0	12	60	0	0	4	180	0	0	0	0	0	0
135	2017-11-03	136	3	0	0	34	170	0	0	0	0	0	0	0	0	0	0
136	2017-11-03	0	0	0	0	0	0	0	0	0	0	0	0	0	0	0	0
137	2017-11-03	126	3	0	0	51	255	0	0	3	135	0	0	0	0	0	0
138	2017-11-03	26	2	0	0	9	45	0	0	0	0	0	0	0	0	0	0
139	2017-11-03	43	3	0	0	11	55	0	0	2	90	0	0	0	0	0	0
140	2017-11-07	200	4	0	0	330	1650	0	0	46	2070	0	0	0	0	0	0
141	2017-11-07	200	4	0	0	288	1440	0	0	11	495	0	0	0	0	0	0
142	2017-11-07	80	3	0	0	34	170	0	0	2	90	0	0	0	0	0	0
1+144:47143	2017-11-07	200	4	0	0	136	680	0	0	7	315	0	0	0	0	0	0
144	2017-11-07	169	3	0	0	33	165	0	0	5	225	0	0	0	0	0	0
145	2017-11-07	200	4	0	0	211	1055	0	0	4	180	0	0	0	0	0	0
146	2017-11-09	0	0	0	0	1	5	0	0	1	45	0	0	0	0	0	0
147	2017-11-11	200	4	0	0	201	1005	0	0	27	1215	0	0	0	0	0	0
148	2017-11-10	22	2	0	0	5	25	0	0	3	135	0	0	0	0	0	0
149	2017-11-10	200	4	0	0	254	1270	0	0	23	1035	0	0	0	0	0	0
150	2017-11-10	0	0	0	0	1	5	0	0	0	0	0	0	0	0	0	0
151	2017-11-09	0	0	0	0	0	0	0	0	0	0	0	0	0	0	0	0
152	2017-11-09	0	0	0	0	0	0	0	0	0	0	0	0	0	0	0	0
153	2017-11-09	0	0	0	0	0	0	0	0	0	0	0	0	0	0	0	0
154	2017-11-07	0	0	0	0	0	0	0	0	0	0	0	0	0	0	0	0
155	2017-11-15	0	0	0	0	0	0	0	0	0	0	0	0	0	0	0	0
156	2017-11-08	0	0	0	0	0	0	0	0	0	0	0	0	0	0	0	0
157	2017-11-09	7	1	0	0	0	0	0	0	0	0	0	0	0	0	0	0
158	2017-11-09	2	1	0	0	0	0	0	0	0	0	0	0	0	0	0	0
159	2017-11-09	200	4	0	0	36	180	0	0	3	135	0	0	0	0	0	0
160	2017-11-09	3	1	0	0	2	10	0	0	0	0	0	0	0	0	0	0
161	2017-11-09	200	4	0	0	64	320	0	0	6	270	0	0	0	0	0	0
162	2017-11-09	0	0	0	0	0	0	0	0	0	0	0	0	0	0	0	0
163	2017-11-09	0	0	0	0	0	0	0	0	0	0	0	0	0	0	0	0
164	2017-11-09	0	0	0	0	0	0	0	0	0	0	0	0	0	0	0	0
165	2017-11-09	41	3	0	0	20	100	0	0	2	90	0	0	0	0	0	0
166	2017-11-09	200	4	0	0	91	455	0	0	11	495	0	0	0	0	0	0
167	2017-11-09	122	3	0	0	72	360	0	0	10	450	0	0	0	0	0	0
168	2017-11-09	0	0	0	0	0	0	0	0	0	0	0	0	0	0	0	0
169	2017-11-09	3	1	0	0	0	0	0	0	0	0	0	0	0	0	0	0
170	2017-11-09	9	1	0	0	1	5	0	0	0	0	0	0	0	0	0	0
171	2017-11-09	4	1	0	0	2	10	0	0	0	0	0	0	0	0	0	0
172	2017-11-11	123	3	0	0	47	235	0	0	8	360	0	0	0	0	0	0
173	2017-11-11	98	3	0	0	125	625	0	0	13	585	0	0	0	0	0	0
174	2017-11-11	160	3	0	0	75	375	0	0	2	90	0	0	0	0	0	0
175	2017-11-11	200	4	0	0	153	765	0	0	12	540	0	0	0	0	0	0
176	2017-11-11	28	2	0	0	12	60	0	0	3	135	0	0	0	0	0	0
177	2017-11-11	69	3	0	0	56	280	0	0	20	900	0	0	0	0	0	0
178	2017-11-11	32	2	0	0	111	555	0	0	16	720	0	0	0	0	0	0
179	2017-11-11	200	4	0	0	212	1060	0	0	41	1845	0	0	0	0	0	0
180	2017-11-11	0	0	0	0	0	0	0	0	0	0	0	0	0	0	0	0
181	2017-11-11	0	0	0	0	0	0	0	0	0	0	0	0	0	0	0	0
182	2017-11-14	30	2	0	0	6	30	0	0	0	0	0	0	0	0	0	0
183	2017-11-10	200	4	0	0	158	790	0	0	13	585	0	0	0	0	0	0
185	2017-11-15	7	1	0	0	0	0	0	0	1	45	0	0	0	0	0	0
186	2017-11-15	9	1	0	0	0	0	0	0	0	0	0	0	0	0	0	0
187	2017-11-15	0	0	0	0	0	0	0	0	0	0	0	0	2	1	0	0
188	2017-11-15	200	4	0	0	220	1100	0	0	42	1890	0	0	0	0	0	0
189	2017-11-15	200	4	0	0	34	170	0	0	4	180	0	0	0	0	0	0
190	2017-11-15	200	4	14	2	17	85	0	0	1	45	0	0	0	0	0	0
191	2017-11-15	67	3	0	0	10	50	0	0	2	90	0	0	0	0	0	0
192	2017-11-15	200	4	0	0	38	190	0	0	3	135	0	0	0	0	0	0
193	2017-11-15	195	3	0	0	32	160	0	0	2	90	0	0	0	0	0	0
194	2017-11-15	200	4	0	0	81	405	0	0	3	135	0	0	0	0	0	0
195	2017-11-15	200	4	0	0	68	340	0	0	14	630	0	0	0	0	0	0
196	2017-11-15	200	4	0	0	183	915	0	0	40	1800	0	0	0	0	0	0
197	2017-11-15	22	2	0	0	0	0	0	0	0	0	0	0	0	0	0	0
198	2017-11-16	0	0	0	0	1	5	0	0	0	0	0	0	0	0	0	0
199	2017-11-16	0	0	0	0	28	140	0	0	7	315	0	0	0	0	0	0
200	2017-11-16	50	3	0	0	53	265	0	0	2	90	0	0	0	0	0	0
201	2017-11-23	62	3	0	0	1	5	0	0	0	0	0	0	0	0	0	0
202	2017-11-25	0	0	0	0	1	5	0	0	1	45	0	0	1	1	1	5
203	2017-11-25	20	2	0	0	3	15	0	0	1	45	0	0	0	0	0	0
204	2017-11-25	15	2	0	0	5	25	0	0	2	90	0	0	0	0	0	0
205	2017-11-25	11	2	0	0	15	75	0	0	3	135	0	0	0	0	0	0
206	2017-11-25	0	0	0	0	0	0	0	0	0	0	0	0	0	0	1	5
207	2017-11-25	200	4	0	0	265	1325	0	0	7	315	0	0	0	0	0	0
208	2017-11-25	153	3	0	0	78	390	0	0	1	45	0	0	0	0	0	0
209	2017-12-11	0	0	0	0	0	0	0	0	0	0	0	0	0	0	0	0
210	2017-11-29	73	3	0	0	3	15	0	0	0	0	0	0	0	0	0	0
211	2017-11-29	0	0	0	0	0	0	0	0	0	0	0	0	0	0	0	0
212	2017-11-29	4	1	0	0	3	15	0	0	1	45	0	0	0	0	0	0
213	2017-11-29	1	1	0	0	0	0	0	0	0	0	0	0	0	0	0	0
214	2017-11-29	2	1	0	0	0	0	0	0	0	0	0	0	0	0	0	0
215	2017-11-29	0	0	0	0	0	0	0	0	0	0	0	0	0	0	0	0
216	2017-11-28	34	2	0	0	8	40	0	0	0	0	0	0	0	0	0	0
217	2017-11-28	200	4	0	0	161	805	0	0	6	270	0	0	0	0	0	0
218	2017-11-28	168	3	0	0	103	515	0	0	10	450	0	0	0	0	0	0
219	2017-11-28	0	0	0	0	0	0	0	0	0	0	0	0	0	0	0	0
220	2017-11-28	4	1	0	0	2	10	0	0	0	0	0	0	0	0	0	0
221	2017-11-28	33	2	0	0	27	135	0	0	3	135	0	0	0	0	0	0
222	2017-11-28	0	0	0	0	0	0	0	0	0	0	0	0	0	0	0	0
223	2017-11-28	2	1	0	0	2	10	0	0	1	45	0	0	0	0	0	0
224	2017-11-28	44	3	0	0	70	350	0	0	4	180	0	0	0	0	0	0
225	2017-11-28	2	1	0	0	0	0	0	0	0	0	0	0	0	0	0	0
226	2017-11-28	4	1	0	0	2	10	0	0	2	90	0	0	0	0	0	0
227	2017-11-28	200	4	0	0	48	240	0	0	4	180	0	0	0	0	0	0
228	2017-12-06	0	0	0	0	0	0	0	0	0	0	0	0	0	0	0	0
229	2017-12-06	0	0	0	0	0	0	0	0	0	0	0	0	0	0	0	0
230	2017-12-06	36	2	0	0	6	30	0	0	1	45	0	0	0	0	0	0
231	2017-12-06	179	3	0	0	45	225	0	0	6	270	1	45	0	0	0	0
232	2017-12-06	69	3	0	0	69	345	0	0	2	90	0	0	0	0	0	0
233	2017-12-06	67	3	0	0	38	190	0	0	7	315	0	0	0	0	0	0
234	2017-12-06	0	0	0	0	0	0	0	0	0	0	0	0	0	0	0	0
235	2017-12-06	0	0	0	0	0	0	0	0	0	0	0	0	0	0	0	0
236	2017-12-06	0	0	0	0	0	0	0	0	0	0	0	0	0	0	0	0
237	2017-12-06	0	0	0	0	0	0	0	0	0	0	0	0	0	0	0	0
238	2017-12-06	0	0	0	0	0	0	0	0	0	0	0	0	0	0	0	0
239	2017-12-06	0	0	0	0	0	0	0	0	0	0	0	0	0	0	0	0
240	2017-12-06	0	0	0	0	0	0	0	0	0	0	0	0	0	0	0	0
241	2017-12-06	0	0	0	0	0	0	0	0	0	0	0	0	0	0	0	0
242	2017-12-06	3	1	0	0	3	15	0	0	0	0	0	0	0	0	0	0
243	2017-12-06	0	0	0	0	0	0	0	0	0	0	0	0	0	0	0	0
244	2017-12-06	0	0	0	0	0	0	0	0	0	0	0	0	0	0	0	0
245	2017-12-06	55	3	0	0	55	275	0	0	8	360	0	0	0	0	0	0
246	2017-12-06	0	0	0	0	0	0	0	0	0	0	0	0	0	0	0	0
247	2017-12-06	0	0	0	0	0	0	0	0	0	0	0	0	0	0	0	0
248	2017-12-06	200	4	40	2	110	550	28	140	12	540	0	0	0	0	0	0
249	2017-12-06	122	3	9	1	50	250	5	25	4	180	0	0	0	0	0	0
250	2017-12-05	71	3	0	0	26	130	0	0	0	0	0	0	0	0	0	0
251	2017-12-05	0	0	0	0	0	0	0	0	0	0	0	0	0	0	0	0
252	2017-12-05	19	2	0	0	1	5	0	0	0	0	0	0	0	0	0	0
253	2017-12-05	1	1	0	0	3	15	0	0	0	0	0	0	0	0	0	0
254	2017-12-05	32	2	0	0	10	50	0	0	2	90	0	0	0	0	0	0
255	2017-12-05	0	0	0	0	0	0	0	0	0	0	0	0	0	0	0	0
256	2017-12-05	1	1	0	0	0	0	0	0	0	0	0	0	0	0	0	0
257	2017-12-05	30	2	0	0	29	145	0	0	8	360	0	0	0	0	0	0
258	2017-12-06	138	3	0	0	52	260	0	0	10	1	0	0	0	0	0	0
259	2017-12-06	0	0	0	0	0	0	0	0	0	0	0	0	0	0	0	0
260	2017-12-06	4	1	0	0	0	0	0	0	0	0	0	0	0	0	0	0
261	2017-12-06	0	0	0	0	0	0	0	0	0	0	0	0	0	0	0	0
262	2017-12-06	16	2	0	0	6	30	0	0	0	0	0	0	0	0	0	0
263	2017-12-06	1	1	0	0	0	0	0	0	0	0	0	0	0	0	0	0
264	2017-12-06	158	3	0	0	69	345	0	0	7	315	0	0	0	0	0	0
265	2017-12-06	174	3	0	0	150	750	0	0	9	405	0	0	0	0	0	0
266	2017-12-06	2	1	0	0	0	0	0	0	0	0	0	0	0	0	0	0
267	2017-12-06	1	1	0	0	1	5	0	0	0	0	0	0	0	0	0	0
268	2017-12-13	24	2	0	0	5	25	0	0	0	0	0	0	0	0	0	0
269	2017-12-06	3	1	0	0	0	0	0	0	0	0	0	0	0	0	0	0
270	2017-12-06	0	0	0	0	0	0	0	0	0	0	0	0	0	0	0	0
271	2017-12-11	0	0	0	0	0	0	0	0	0	0	0	0	0	0	0	0
272	2017-12-13	0	0	0	0	0	0	0	0	0	0	0	0	0	0	0	0
273	2017-12-15	1	1	0	0	0	0	0	0	0	0	0	0	0	0	0	0
274	2017-12-15	0	0	17	2	0	0	9	45	0	0	1	45	0	0	0	0
275	2017-12-15	0	0	0	0	0	0	0	0	0	0	0	0	0	0	0	0
276	2017-12-15	0	0	0	0	0	0	0	0	0	0	0	0	0	0	0	0
277	2017-12-15	1	1	0	0	0	0	0	0	0	0	0	0	0	0	0	0
278	2017-12-15	106	3	0	0	31	155	0	0	1	45	0	0	63	3	19	95
279	2017-12-15	0	0	0	0	0	0	0	0	0	0	0	0	12	3	6	30
280	2017-12-15	1	1	0	0	0	0	0	0	0	0	0	0	6	2	1	5
281	2017-12-15	2	1	0	0	0	0	0	0	0	0	0	0	1	1	2	10
282	2017-12-15	200	4	0	0	63	315	0	0	9	405	0	0	0	0	0	0
283	2017-12-15	0	0	0	0	0	0	0	0	0	0	0	0	4	1	2	10
284	2017-12-15	0	0	0	0	0	0	0	0	0	0	0	0	0	0	0	0
285	2017-12-15	14	2	0	0	4	20	0	0	0	0	0	0	0	0	0	0
286	2017-12-15	0	0	3	1	0	0	2	10	0	0	0	0	0	0	0	0
287	2017-12-15	0	0	0	0	0	0	0	0	0	0	0	0	0	0	0	0
288	2017-12-15	0	0	0	0	0	0	0	0	0	0	0	0	0	0	0	0
289	2017-12-15	0	0	0	0	0	0	0	0	0	0	0	0	2	1	3	15
290	2017-12-15	0	0	0	0	0	0	0	0	0	0	0	0	1	1	1	5
291	2017-12-15	0	0	0	0	0	0	0	0	0	0	0	0	0	0	0	0
292	2017-12-15	1	1	0	0	0	0	0	0	0	0	0	0	6	1	1	5
293	2017-12-15	0	0	0	0	0	0	0	0	0	0	0	0	0	0	0	0
294	2017-12-15	57	3	0	0	21	105	0	0	2	90	0	0	0	0	0	0
295	2017-12-18	0	0	0	0	0	0	0	0	0	0	0	0	0	0	0	0
296	2017-12-18	16	2	0	0	7	35	0	0	0	0	0	0	3	1	5	25
297	2017-12-18	15	2	0	0	6	30	0	0	0	0	0	0	0	0	0	0
298	2017-12-18	0	0	0	0	0	0	0	0	0	0	0	0	0	0	0	0
299	2017-12-13	0	0	0	0	0	0	0	0	0	0	0	0	0	0	0	0
300	2017-12-13	140	3	0	0	10	50	0	0	0	0	0	0	0	0	0	0
302	2017-12-29	0	0	0	0	1	5	0	0	0	0	0	0	0	0	0	0
303	2018-01-04	0	0	0	0	0	0	0	0	0	0	0	0	0	0	0	0
304	2018-01-04	0	0	0	0	0	0	0	0	0	0	0	0	0	0	0	0
305	2018-01-05	59	3	0	0	18	90	0	0	3	135	0	0	0	0	0	0
306	2018-01-05	187	3	0	0	91	455	0	0	1	45	0	0	0	0	0	0
307	2018-01-05	0	0	0	0	0	0	0	0	0	0	0	0	3	1	0	0
308	2018-01-05	0	0	0	0	0	0	0	0	0	0	0	0	0	0	0	0
309	2018-01-05	150	3	0	0	19	95	0	0	2	90	0	0	0	0	0	0
310	2018-01-05	0	0	0	0	0	0	0	0	0	0	0	0	0	0	0	0
311	2018-01-05	0	0	0	0	0	0	0	0	0	0	0	0	0	0	0	0
312	2018-01-05	105	3	0	0	42	210	0	0	2	90	0	0	0	0	0	0
313	2018-01-05	200	4	0	0	101	505	0	0	1	45	0	0	0	0	0	0
314	2018-01-05	0	0	0	0	0	0	0	0	0	0	0	0	0	0	0	0
315	2018-01-05	0	0	0	0	0	0	0	0	0	0	0	0	0	0	0	0
316	2018-01-05	0	0	0	0	0	0	0	0	0	0	0	0	0	0	0	0
317	2018-01-05	9	1	0	0	7	35	0	0	0	0	0	0	0	0	0	0
318	2018-01-09	0	0	0	0	0	0	0	0	0	0	0	0	0	0	0	0
319	2018-01-09	66	3	0	0	24	120	0	0	3	135	0	0	0	0	0	0
320	2018-01-09	0	0	0	0	0	0	0	0	0	0	0	0	0	0	0	0
321	2018-01-09	0	0	0	0	0	0	0	0	0	0	0	0	0	0	0	0
322	2018-01-09	0	0	0	0	0	0	0	0	0	0	0	0	0	0	0	0
323	2018-01-09	3	1	0	0	5	25	0	0	3	135	0	0	0	0	0	0
324	2018-01-09	153	3	0	0	107	535	0	0	6	270	0	0	0	0	0	0
325	2018-01-09	1	1	0	0	3	15	0	0	0	0	0	0	0	0	0	0
326	2018-01-09	1	1	0	0	0	0	0	0	0	0	0	0	0	0	0	0
327	2018-01-09	2	1	0	0	0	0	0	0	0	0	0	0	0	0	0	0
328	2018-01-09	0	0	0	0	0	0	0	0	0	0	0	0	0	0	0	0
329	2018-01-09	0	0	0	0	0	0	0	0	0	0	0	0	0	0	0	0
330	2018-01-09	2	1	0	0	5	25	0	0	1	45	0	0	0	0	0	0
331	2018-01-09	0	0	0	0	0	0	0	0	0	0	0	0	0	0	0	0
332	2018-01-09	0	0	0	0	0	0	0	0	0	0	0	0	0	0	0	0
333	2018-01-09	0	0	0	0	0	0	0	0	0	0	0	0	0	0	0	0
334	2018-01-09	0	0	0	0	0	0	0	0	0	0	0	0	0	0	0	0
335	2018-01-09	0	0	0	0	0	0	0	0	0	0	0	0	0	0	0	0
336	2018-01-09	2	1	0	0	4	20	0	0	0	0	0	0	0	0	0	0
337	2018-01-11	0	0	0	0	0	0	0	0	0	0	0	0	0	0	0	0
338	2018-01-09	16	2	0	0	76	380	0	0	7	315	0	0	0	0	0	0
339	2018-01-11	2	1	0	0	1	5	0	0	0	0	0	0	0	0	0	0
340	2018-01-11	149	3	0	0	38	190	0	0	3	135	0	0	0	0	0	0
341	2018-01-11	200	4	0	0	71	355	0	0	14	630	0	0	0	0	0	0
342	2018-01-11	0	0	0	0	0	0	0	0	0	0	0	0	0	0	0	0
343	2018-01-11	86	3	0	0	34	170	0	0	17	765	0	0	0	0	0	0
344	2018-01-09	0	0	0	0	0	0	0	0	0	0	0	0	0	0	0	0
345	2018-01-09	2	1	0	0	1	5	0	0	1	45	0	0	0	0	0	0
346	2018-01-09	0	0	0	0	0	0	0	0	0	0	0	0	0	0	0	0
347	2018-01-11	199	3	0	0	49	245	0	0	19	855	0	0	0	0	0	0
348	2018-01-10	0	0	0	0	0	0	0	0	0	0	0	0	0	0	0	0
349	2018-01-11	1	1	0	0	0	0	0	0	0	0	0	0	0	0	0	0
350	2018-01-22	0	0	0	0	0	0	0	0	0	0	0	0	0	0	0	0
351	2018-01-22	164	3	0	0	29	145	0	0	0	0	0	0	0	0	0	0
352	2018-01-22	200	4	16	2	353	1765	8	40	47	2115	0	0	0	0	0	0
353	2018-01-22	200	4	0	0	188	940	0	0	22	990	0	0	0	0	0	0
354	2018-01-22	0	0	0	0	0	0	0	0	0	0	0	0	0	0	0	0
355	2018-01-22	0	0	0	0	0	0	0	0	0	0	0	0	0	0	0	0
356	2018-01-22	1	1	0	0	0	0	0	0	0	0	0	0	0	0	0	0
357	2018-01-22	0	0	138	3	0	0	40	200	0	0	1	45	0	0	0	0
358	2018-01-22	0	0	0	0	0	0	0	0	0	0	0	0	0	0	0	0
359	2018-01-22	0	0	0	0	0	0	0	0	0	0	0	0	0	0	0	0
360	2018-01-22	200	4	0	0	104	520	0	0	11	495	0	0	0	0	0	0
361	2018-01-22	1	1	0	0	0	0	0	0	0	0	0	0	0	0	0	0
362	2018-01-22	200	4	0	0	35	175	0	0	5	225	0	0	0	0	0	0
363	2018-01-22	65	3	0	0	5	25	0	0	0	0	0	0	0	0	0	0
364	2018-01-15	4	1	0	0	1	5	0	0	0	0	0	0	0	0	0	0
365	2018-01-18	183	3	0	0	65	325	0	0	8	360	0	0	0	0	0	0
366	2018-01-17	200	4	0	0	125	625	0	0	19	855	0	0	0	0	0	0
367	2018-01-18	200	4	0	0	221	1105	0	0	26	1170	0	0	0	0	0	0
368	2018-01-17	0	0	0	0	0	0	0	0	0	0	0	0	0	0	0	0
369	2018-01-17	0	0	0	0	0	0	0	0	0	0	0	0	0	0	0	0
370	2018-01-22	0	0	0	0	0	0	0	0	0	0	0	0	0	0	0	0
371	2018-01-22	0	0	0	0	0	0	0	0	0	0	0	0	0	0	0	0
372	2018-01-18	5	1	0	0	2	10	0	0	0	0	0	0	0	0	0	0
373	2018-01-18	2	1	0	0	4	20	0	0	2	90	0	0	0	0	0	0
374	2018-01-18	10	1	0	0	0	0	0	0	0	0	0	0	0	0	0	0
375	2018-01-18	12	2	0	0	0	0	0	0	0	0	0	0	0	0	0	0
376	2018-01-18	6	1	0	0	1	5	0	0	0	0	0	0	0	0	0	0
377	2018-01-18	0	0	0	0	0	0	0	0	0	0	0	0	0	0	0	0
378	2018-01-18	0	0	0	0	0	0	0	0	0	0	0	0	0	0	0	0
379	2018-01-18	0	0	0	0	0	0	0	0	1	45	0	0	0	0	0	0
380	2018-01-18	3	1	0	0	1	5	0	0	1	45	0	0	0	0	0	0
381	2018-01-18	3	1	0	0	2	10	0	0	2	90	0	0	0	0	0	0
382	2018-01-18	0	0	128	3	0	0	38	190	0	0	1	45	0	0	0	0
383	2018-01-18	2	1	0	0	2	10	0	0	1	45	0	0	0	0	0	0
384	2018-01-18	0	0	0	0	0	0	0	0	0	0	0	0	0	0	0	0
385	2018-01-18	5	1	0	0	0	0	0	0	0	0	0	0	0	0	0	0
386	2018-01-29	200	4	13	2	430	2150	2	10	45	2025	0	0	0	0	0	0
387	2018-01-29	200	4	39	2	148	740	14	70	8	360	0	0	0	0	0	0
388	2018-01-29	0	0	0	0	0	0	0	0	0	0	0	0	0	0	0	0
389	2018-01-29	6	1	0	0	0	0	0	0	2	90	0	0	0	0	0	0
390	2018-01-29	200	4	0	0	88	440	0	0	19	855	0	0	0	0	0	0
391	2018-01-29	129	3	0	0	101	505	0	0	2	90	0	0	0	0	0	0
392	2018-01-29	22	2	0	0	5	25	0	0	0	0	0	0	0	0	0	0
393	2018-01-29	24	2	0	0	1	5	0	0	0	0	0	0	0	0	0	0
394	2018-01-29	68	3	0	0	12	60	0	0	0	0	0	0	0	0	0	0
395	2018-01-29	162	3	0	0	19	95	0	0	1	45	0	0	0	0	0	0
396	2018-01-29	6	1	0	0	10	50	0	0	0	0	0	0	0	0	0	0
397	2018-01-29	0	0	0	0	1	5	0	0	1	45	0	0	0	0	0	0
398	2018-01-29	6	1	0	0	1	5	0	0	0	0	0	0	0	0	0	0
399	2018-01-29	14	2	0	0	3	15	0	0	1	45	0	0	0	0	0	0
400	2018-01-29	47	3	0	0	28	140	0	0	3	135	0	0	0	0	0	0
401	2018-01-25	0	0	0	0	0	0	0	0	0	0	0	0	0	0	0	0
402	2018-02-01	200	4	0	0	53	265	0	0	0	0	0	0	0	0	0	0
403	2018-01-31	1	1	0	0	0	0	0	0	0	0	0	0	0	0	0	0
404	2018-01-26	0	0	0	0	0	0	0	0	0	0	0	0	0	0	0	0
405	2018-01-26	0	0	0	0	0	0	0	0	0	0	0	0	0	0	0	0
406	2018-01-26	0	0	0	0	0	0	0	0	0	0	0	0	0	0	0	0
407	2018-01-26	0	0	0	0	0	0	0	0	0	0	0	0	0	0	0	0
408	2018-01-26	0	0	0	0	0	0	0	0	0	0	0	0	0	0	0	0
409	2018-01-30	0	0	0	0	0	0	0	0	0	0	0	0	0	0	0	0
410	2018-01-31	0	0	0	0	0	0	0	0	0	0	0	0	0	0	0	0
411	2018-01-31	0	0	0	0	0	0	0	0	0	0	0	0	0	0	0	0
412	2018-01-31	40	2	0	0	27	135	0	0	4	180	0	0	0	0	0	0
413	2018-01-31	0	0	0	0	0	0	0	0	0	0	0	0	0	0	0	0
414	2018-01-31	1	1	0	0	0	0	0	0	0	0	0	0	0	0	0	0
415	2018-01-31	0	0	0	0	0	0	0	0	0	0	0	0	0	0	0	0
416	2018-01-31	0	0	0	0	0	0	0	0	0	0	0	0	0	0	0	0
417	2018-01-31	12	2	0	0	5	25	0	0	0	0	0	0	0	0	0	0
418	2018-01-31	9	1	0	0	6	30	0	0	1	45	0	0	0	0	0	0
419	2018-01-31	9	1	0	0	1	5	0	0	1	45	0	0	0	0	0	0
420	2018-01-31	0	0	0	0	0	0	0	0	0	0	0	0	0	0	0	0
421	2018-01-31	0	0	0	0	0	0	0	0	0	0	2	90	0	0	0	0
422	2018-01-31	0	0	0	0	0	0	0	0	0	0	0	0	0	0	0	0
423	2018-01-31	5	1	31	2	8	40	38	190	1	45	0	0	0	0	0	0
424	2018-01-31	0	0	0	0	0	0	0	0	0	0	0	0	0	0	0	0
425	2018-02-03	10	1	0	0	9	45	0	0	3	135	0	0	0	0	0	0
426	2018-02-05	0	0	0	0	0	0	0	0	0	0	0	0	0	0	0	0
427	2018-02-05	2	1	0	0	0	0	0	0	0	0	0	0	0	0	0	0
428	2018-02-05	0	0	0	0	0	0	0	0	0	0	0	0	0	0	0	0
429	2018-02-05	0	0	0	0	0	0	0	0	0	0	0	0	0	0	0	0
430	2018-02-05	5	1	0	0	1	5	0	0	0	0	0	0	0	0	0	0
431	2018-02-05	0	0	0	0	0	0	0	0	2	90	0	0	0	0	0	0
432	2018-02-05	0	0	0	0	0	0	0	0	0	0	0	0	0	0	0	0
433	2018-02-05	0	0	0	0	0	0	0	0	0	0	0	0	0	0	0	0
434	2018-02-05	0	0	0	0	0	0	0	0	0	0	0	0	0	0	0	0
435	2018-02-05	0	0	0	0	0	0	0	0	0	0	0	0	0	0	0	0
436	2018-02-05	0	0	0	0	0	0	0	0	0	0	0	0	0	0	0	0
437	2018-02-05	0	0	0	0	0	0	0	0	0	0	0	0	0	0	0	0
438	2018-02-05	0	0	0	0	0	0	0	0	0	0	0	0	0	0	0	0
439	2018-02-05	9	1	0	0	2	10	0	0	0	0	0	0	0	0	0	0
440	2018-02-05	3	1	0	0	0	0	0	0	0	0	0	0	0	0	0	0
441	2018-02-05	0	0	0	0	0	0	0	0	0	0	0	0	0	0	0	0
442	2018-02-05	3	1	0	0	1	5	0	0	0	0	0	0	0	0	0	0
443	2018-02-05	0	0	0	0	0	0	0	0	0	0	0	0	0	0	0	0
444	2018-02-05	0	0	0	0	0	0	0	0	0	0	0	0	0	0	0	0
445	2018-02-05	0	0	0	0	0	0	0	0	0	0	0	0	0	0	0	0
446	2018-02-05	0	0	0	0	0	0	0	0	0	0	0	0	0	0	0	0
447	2018-02-05	9	1	0	0	2	10	0	0	0	0	0	0	0	0	0	0
448	2018-02-05	0	0	0	0	0	0	0	0	0	0	0	0	0	0	0	0
449	2018-02-05	0	0	0	0	0	0	0	0	0	0	0	0	0	0	0	0
450	2018-02-05	0	0	0	0	0	0	0	0	0	0	0	0	0	0	0	0
451	2018-02-05	0	0	0	0	0	0	0	0	0	0	0	0	0	0	0	0
452	2018-02-05	0	0	0	0	0	0	0	0	0	0	0	0	0	0	0	0
453	2018-02-05	0	0	0	0	0	0	0	0	0	0	0	0	0	0	0	0
454	2018-02-05	94	3	0	0	34	170	0	0	10	450	0	0	0	0	0	0
455	2018-02-05	0	0	0	0	0	0	0	0	0	0	0	0	0	0	0	0
456	2018-02-05	0	0	0	0	0	0	0	0	0	0	0	0	0	0	0	0
457	2018-02-05	0	0	0	0	0	0	0	0	0	0	0	0	0	0	0	0
458	2018-02-05	0	0	0	0	0	0	0	0	0	0	0	0	0	0	0	0
459	2018-02-12	200	4	0	0	288	1440	0	0	3	135	0	0	2	1	2	10
460	2018-02-12	0	0	0	0	0	0	0	0	0	0	0	0	0	0	0	0
461	2018-02-12	97	3	0	0	30	150	0	0	4	180	0	0	0	0	0	0
462	2018-02-12	70	3	0	0	25	125	0	0	12	540	0	0	0	0	0	0
463	2018-02-10	21	2	0	0	7	35	0	0	1	45	0	0	0	0	0	0
464	2018-02-10	4	1	0	0	4	20	0	0	0	0	0	0	0	0	0	0
465	2018-02-10	6	1	0	0	6	30	0	0	0	0	0	0	0	0	0	0
466	2018-02-10	0	0	0	0	0	0	0	0	0	0	0	0	0	0	0	0
467	2018-02-10	0	0	0	0	0	0	0	0	0	0	0	0	0	0	0	0
468	2018-02-10	0	0	0	0	0	0	0	0	0	0	0	0	0	0	0	0
469	2018-02-10	0	0	84	3	0	0	46	230	0	0	5	225	0	0	0	0
470	2018-02-10	0	0	0	0	0	0	0	0	0	0	0	0	0	0	0	0
471	2018-02-10	31	2	0	0	2	10	0	0	2	90	0	0	0	0	0	0
472	2018-02-10	0	0	0	0	0	0	0	0	0	0	0	0	0	0	0	0
473	2018-02-10	0	0	0	0	0	0	0	0	0	0	0	0	0	0	0	0
474	2018-02-10	0	0	0	0	0	0	0	0	0	0	0	0	0	0	0	0
475	2018-02-10	0	0	0	0	0	0	0	0	0	0	0	0	0	0	0	0
476	2018-02-10	2	1	0	0	0	0	0	0	0	0	0	0	0	0	0	0
477	2018-02-10	0	0	0	0	0	0	0	0	0	0	0	0	0	0	0	0
478	2018-02-10	0	0	0	0	0	0	0	0	0	0	0	0	0	0	0	0
479	2018-02-06	0	0	0	0	0	0	0	0	0	0	0	0	0	0	0	0
480	2018-02-10	140	3	0	0	52	260	0	0	1	45	0	0	0	0	0	0
481	2018-02-15	0	0	0	0	0	0	0	0	0	0	0	0	0	0	0	0
482	2018-02-15	0	0	4	1	0	0	8	40	0	0	0	0	0	0	0	0
483	2018-02-15	0	0	0	0	0	0	3	15	0	0	1	45	0	0	0	0
484	2018-02-15	0	0	0	0	0	0	0	0	0	0	0	0	0	0	0	0
485	2018-02-15	5	1	24	2	2	10	5	25	0	0	3	135	0	0	0	0
486	2018-02-15	0	0	55	3	2	10	35	175	0	0	7	315	0	0	0	0
487	2018-02-15	0	0	0	0	1	5	0	0	0	0	0	0	0	0	0	0
488	2018-02-15	0	0	52	3	0	0	27	135	0	0	3	135	0	0	0	0
489	2018-02-15	1	1	0	0	0	0	0	0	0	0	0	0	0	0	0	0
490	2018-02-15	0	0	0	0	0	0	0	0	0	0	0	0	0	0	0	0
491	2018-02-15	0	0	0	0	0	0	0	0	0	0	0	0	0	0	0	0
492	2018-02-15	0	0	0	0	0	0	0	0	0	0	0	0	0	0	0	0
493	2018-02-15	0	0	0	0	0	0	0	0	0	0	0	0	0	0	0	0
494	2018-02-15	0	0	0	0	0	0	0	0	0	0	0	0	0	0	0	0
495	2018-02-25	0	0	0	0	0	0	0	0	0	0	0	0	0	0	0	0
496	2018-02-25	0	0	0	0	0	0	0	0	0	0	0	0	0	0	0	0
497	2018-02-25	150	3	0	0	77	385	0	0	3	135	0	0	0	0	0	0
498	2018-02-25	23	2	0	0	6	30	0	0	0	0	0	0	0	0	0	0
499	2018-02-25	0	0	0	0	0	0	0	0	0	0	0	0	0	0	0	0
500	2018-02-25	89	3	0	0	56	280	0	0	11	495	0	0	0	0	0	0
501	2018-02-25	1	1	0	0	1	5	0	0	0	0	0	0	0	0	0	0
502	2018-02-26	200	4	0	0	126	630	0	0	10	450	0	0	0	0	0	0
503	2018-02-26	57	3	0	0	77	385	0	0	1	45	0	0	0	0	0	0
504	2018-02-26	0	0	0	0	0	0	0	0	0	0	0	0	0	0	0	0
505	2018-03-02	27	2	0	0	9	45	0	0	2	90	0	0	0	0	0	0
506	2018-03-02	0	0	0	0	0	0	0	0	0	0	0	0	0	0	0	0
507	2018-03-02	0	0	0	0	0	0	0	0	0	0	0	0	0	0	0	0
508	2018-03-02	0	0	0	0	0	0	0	0	0	0	0	0	0	0	0	0
509	2018-03-02	0	0	0	0	0	0	0	0	0	0	0	0	0	0	0	0
510	2018-03-02	0	0	0	0	0	0	0	0	0	0	0	0	0	0	0	0
511	2018-03-02	0	0	0	0	0	0	0	0	0	0	0	0	0	0	0	0
512	2018-03-02	5	1	0	0	1	5	0	0	0	0	0	0	0	0	0	0
513	2018-03-02	0	0	0	0	0	0	0	0	0	0	0	0	0	0	0	0
514	2018-03-03	0	0	10	1	0	0	2	10	0	0	0	0	0	0	0	0
515	2018-03-03	0	0	0	0	0	0	0	0	0	0	0	0	0	0	0	0
516	2018-03-03	0	0	0	0	0	0	0	0	0	0	0	0	0	0	0	0
517	2018-03-01	167	3	0	0	66	330	0	0	3	135	0	0	0	0	0	0
518	2018-03-01	200	4	1	1	138	690	2	10	8	360	0	0	0	0	0	0
519	2018-03-01	36	2	0	0	24	120	0	0	3	135	0	0	0	0	0	0
520	2018-03-01	200	4	2	1	206	1030	0	0	0	0	0	0	0	0	0	0
521	2018-03-01	200	4	1	1	39	195	0	0	8	360	1	45	0	0	0	0
522	2018-03-01	200	4	0	0	73	365	0	0	3	135	0	0	0	0	0	0
523	2018-03-01	14	2	0	0	6	30	0	0	0	0	0	0	0	0	0	0
524	2018-03-01	200	4	0	0	101	505	0	0	13	585	0	0	0	0	0	0
525	2018-03-02	0	0	0	0	0	0	0	0	1	45	0	0	0	0	0	0
526	2018-03-09	0	0	0	0	0	0	0	0	0	0	0	0	0	0	0	0
527	2018-03-09	0	0	0	0	0	0	0	0	0	0	0	0	0	0	0	0
528	2018-03-09	0	0	0	0	0	0	0	0	0	0	0	0	0	0	0	0
529	2018-03-09	23	2	0	0	37	185	0	0	0	0	0	0	0	0	0	0
530	2018-03-09	0	0	0	0	0	0	0	0	0	0	0	0	0	0	0	0
531	2018-03-09	0	0	0	0	0	0	0	0	0	0	0	0	0	0	0	0
532	2018-03-09	0	0	0	0	0	0	0	0	0	0	0	0	0	0	0	0
533	2018-03-09	2	1	0	0	0	0	0	0	0	0	0	0	0	0	0	0
534	2018-03-09	0	0	0	0	0	0	0	0	0	0	0	0	0	0	0	0
535	2018-03-09	0	0	0	0	0	0	0	0	0	0	0	0	0	0	0	0
536	2018-03-09	1	1	0	0	0	0	0	0	0	0	0	0	0	0	0	0
537	2018-03-09	2	1	0	0	3	15	0	0	0	0	0	0	0	0	0	0
538	2018-03-09	1	1	0	0	3	15	0	0	0	0	0	0	0	0	0	0
539	2018-03-09	0	0	0	0	0	0	0	0	0	0	0	0	0	0	0	0
540	2018-03-09	0	0	0	0	0	0	0	0	0	0	0	0	0	0	0	0
541	2018-03-09	0	0	0	0	0	0	0	0	0	0	0	0	0	0	0	0
542	2018-03-05	200	4	0	0	100	500	0	0	2	90	0	0	0	0	0	0
543	2018-03-05	200	4	0	0	21	105	0	0	3	135	0	0	0	0	0	0
544	2018-03-05	87	3	0	0	18	90	0	0	10	450	0	0	0	0	0	0
545	2018-03-08	200	4	0	0	225	1125	0	0	5	225	0	0	0	0	0	0
546	2018-03-08	200	4	0	0	93	465	0	0	9	405	0	0	0	0	0	0
547	2018-03-09	0	0	1	1	0	0	2	10	0	0	0	0	0	0	0	0
548	2018-03-09	0	0	0	0	0	0	0	0	0	0	0	0	0	0	0	0
549	2018-03-09	0	0	0	0	0	0	0	0	0	0	0	0	0	0	0	0
550	2018-03-09	0	0	0	0	0	0	0	0	0	0	0	0	0	0	0	0
551	2018-03-09	0	0	4	1	0	0	1	5	0	0	0	0	0	0	0	0
552	2018-03-09	0	0	0	0	0	0	0	0	0	0	0	0	0	0	0	0
553	2018-03-09	0	0	1	1	0	0	0	0	0	0	0	0	0	0	0	0
554	2018-03-09	0	0	2	1	0	0	0	0	0	0	0	0	0	0	0	0
555	2018-03-09	0	0	0	0	0	0	0	0	0	0	0	0	4	1	1	5
556	2018-03-09	0	0	0	0	0	0	0	0	0	0	0	0	0	0	0	0
557	2018-03-09	0	0	0	0	0	0	0	0	0	0	0	0	0	0	0	0
558	2018-03-09	0	0	0	0	0	0	0	0	0	0	0	0	0	0	0	0
559	2018-03-10	0	0	16	2	0	0	3	15	0	0	1	45	0	0	0	0
560	2018-03-10	0	0	18	2	0	0	2	10	0	0	0	0	0	0	0	0
561	2018-03-10	0	0	0	0	0	0	0	0	0	0	0	0	0	0	0	0
562	2018-03-10	0	0	0	0	0	0	0	0	0	0	0	0	0	0	0	0
563	2018-03-10	0	0	0	0	0	0	0	0	0	0	0	0	0	0	0	0
564	2018-03-10	2	1	5	1	0	0	2	10	0	0	0	0	0	0	0	0
565	2018-03-10	0	0	71	3	0	0	21	105	0	0	0	0	0	0	0	0
566	2018-03-10	0	0	0	0	0	0	0	0	0	0	0	0	0	0	0	0
567	2018-03-10	5	1	0	0	1	5	0	0	1	45	0	0	0	0	0	0
568	2018-03-10	0	0	0	0	0	0	0	0	0	0	0	0	0	0	0	0
569	2018-03-10	0	0	0	0	0	0	0	0	0	0	0	0	0	0	0	0
570	2018-03-09	0	0	0	0	0	0	0	0	0	0	0	0	0	0	0	0
571	2018-03-09	0	0	0	0	0	0	0	0	0	0	0	0	0	0	0	0
572	2018-03-09	0	0	0	0	0	0	0	0	0	0	0	0	0	0	0	0
573	2018-03-09	0	0	0	0	0	0	0	0	0	0	0	0	0	0	0	0
574	2018-03-09	0	0	0	0	0	0	0	0	0	0	0	0	0	0	0	0
575	2018-03-09	0	0	0	0	0	0	0	0	0	0	0	0	0	0	0	0
576	2018-03-09	0	0	0	0	0	0	0	0	0	0	0	0	0	0	0	0
577	2018-03-09	0	0	0	0	0	0	0	0	0	0	0	0	0	0	0	0
578	2018-03-09	0	0	0	0	0	0	0	0	0	0	0	0	0	0	0	0
579	2018-03-09	0	0	0	0	0	0	0	0	0	0	0	0	0	0	0	0
580	2018-03-09	0	0	0	0	0	0	0	0	0	0	0	0	0	0	0	0
581	2018-03-09	0	0	16	2	0	0	15	75	0	0	0	0	0	0	0	0
582	2018-03-09	0	0	0	0	0	0	0	0	0	0	0	0	0	0	0	0
583	2018-03-09	0	0	0	0	0	0	0	0	0	0	0	0	0	0	0	0
584	2018-03-09	0	0	0	0	0	0	0	0	0	0	0	0	0	0	0	0
585	2018-03-12	0	0	0	0	0	0	0	0	0	0	0	0	0	0	0	0
586	2018-03-12	0	0	0	0	0	0	0	0	0	0	0	0	0	0	0	0
587	2018-03-12	0	0	0	0	0	0	0	0	0	0	0	0	0	0	0	0
588	2018-03-12	0	0	0	0	0	0	0	0	0	0	0	0	0	0	0	0
589	2018-03-15	0	0	0	0	0	0	0	0	0	0	0	0	0	0	0	0
590	2018-03-17	0	0	0	0	0	0	0	0	0	0	0	0	0	0	0	0
591	2018-03-17	0	0	2	1	0	0	2	10	0	0	0	0	0	0	0	0
592	2018-03-17	0	0	10	1	0	0	5	25	0	0	0	0	0	0	0	0
593	2018-03-17	0	0	0	0	0	0	0	0	0	0	0	0	0	0	0	0
594	2018-03-17	0	0	5	1	0	0	4	20	0	0	0	0	0	0	0	0
595	2018-03-17	0	0	0	0	0	0	0	0	0	0	0	0	0	0	0	0
596	2018-03-17	0	0	0	0	0	0	0	0	0	0	0	0	0	0	0	0
597	2018-03-17	0	0	0	0	0	0	0	0	0	0	0	0	0	0	0	0
598	2018-03-17	0	0	0	0	0	0	0	0	0	0	0	0	0	0	0	0
599	2018-03-17	0	0	0	0	0	0	0	0	0	0	0	0	0	0	0	0
600	2018-03-17	0	0	0	0	0	0	0	0	0	0	0	0	0	0	0	0
601	2018-03-17	0	0	0	0	0	0	0	0	0	0	0	0	0	0	0	0
602	2018-03-17	0	0	0	0	0	0	0	0	0	0	0	0	0	0	0	0
603	2018-03-17	0	0	0	0	0	0	0	0	0	0	0	0	0	0	0	0
604	2018-03-17	0	0	0	0	0	0	0	0	0	0	0	0	0	0	0	0
605	2018-03-24	0	0	0	0	0	0	0	0	0	0	0	0	0	0	0	0
606	2018-03-24	0	0	0	0	0	0	0	0	0	0	0	0	0	0	0	0
607	2018-03-24	0	0	2	1	1	5	1	5	0	0	0	0	0	0	0	0
608	2018-03-24	0	0	1	1	0	0	0	0	0	0	0	0	0	0	0	0
609	2018-03-24	0	0	5	1	0	0	1	5	0	0	2	90	0	0	0	0
610	2018-03-24	0	0	0	0	0	0	0	0	0	0	0	0	0	0	0	0
611	2018-03-24	0	0	3	1	0	0	0	0	0	0	0	0	0	0	0	0
612	2018-03-20	1	1	0	0	0	0	0	0	0	0	0	0	0	0	0	0
613	2018-03-20	0	0	0	0	0	0	0	0	0	0	0	0	0	0	0	0
614	2018-03-20	0	0	0	0	0	0	0	0	1	45	0	0	0	0	0	0
615	2018-03-22	0	0	0	0	0	0	0	0	0	0	0	0	0	0	0	0
616	2018-03-25	0	0	0	0	0	0	0	0	0	0	0	0	0	0	0	0
617	2018-03-25	0	0	0	0	0	0	0	0	0	0	0	0	0	0	0	0
618	2018-03-25	0	0	0	0	0	0	0	0	0	0	0	0	0	0	0	0
619	2018-03-25	0	0	0	0	0	0	0	0	0	0	0	0	0	0	0	0
620	2018-03-25	0	0	0	0	0	0	0	0	0	0	0	0	0	0	0	0
621	2018-03-25	0	0	0	0	0	0	0	0	0	0	0	0	0	0	0	0
622	2018-03-25	0	0	0	0	0	0	0	0	0	0	0	0	0	0	0	0
623	2018-03-25	0	0	0	0	0	0	0	0	0	0	0	0	0	0	0	0
624	2018-03-25	1	1	0	0	1	5	0	0	1	45	0	0	0	0	0	0
626	2018-03-25	0	0	0	0	0	0	0	0	0	0	0	0	0	0	0	0
627	2018-03-25	0	0	0	0	0	0	0	0	0	0	0	0	0	0	0	0
628	2018-03-25	0	0	0	0	0	0	0	0	0	0	0	0	0	0	0	0
629	2018-03-25	0	0	0	0	0	0	0	0	0	0	0	0	0	0	0	0
630	2018-03-25	0	0	0	0	0	0	0	0	0	0	0	0	0	0	0	0
631	2018-03-25	0	0	0	0	0	0	0	0	0	0	0	0	0	0	0	0
632	2018-03-25	0	0	0	0	0	0	0	0	0	0	0	0	0	0	0	0
633	2018-03-25	0	0	0	0	0	0	0	0	0	0	0	0	0	0	0	0
634	2018-03-25	0	0	0	0	0	0	0	0	0	0	0	0	0	0	0	0
635	2018-03-25	0	0	0	0	0	0	0	0	0	0	0	0	0	0	0	0
636	2018-03-25	0	0	0	0	0	0	0	0	0	0	0	0	0	0	0	0
637	2018-03-25	0	0	0	0	0	0	0	0	0	0	0	0	0	0	0	0
638	2018-03-25	0	0	0	0	0	0	0	0	0	0	0	0	0	0	0	0
639	2018-03-25	0	0	0	0	0	0	0	0	0	0	0	0	0	0	0	0
640	2018-03-28	12	2	0	0	1	5	0	0	3	135	0	0	0	0	0	0
641	2018-03-28	118	3	0	0	45	225	0	0	3	135	0	0	0	0	0	0
642	2018-03-28	14	2	0	0	19	95	0	0	5	225	0	0	0	0	0	0
643	2018-03-28	1	1	0	0	1	5	0	0	0	0	0	0	0	0	0	0
644	2018-03-28	36	2	0	0	12	60	0	0	0	0	0	0	0	0	0	0
645	2018-03-28	0	0	0	0	0	0	0	0	0	0	0	0	0	0	0	0
646	2018-03-28	0	0	0	0	0	0	0	0	0	0	0	0	0	0	0	0
647	2018-03-28	0	0	0	0	0	0	0	0	0	0	0	0	0	0	0	0
648	2018-03-28	0	0	0	0	0	0	0	0	0	0	0	0	0	0	0	0
649	2018-03-28	0	0	0	0	0	0	0	0	0	0	0	0	0	0	0	0
650	2018-03-28	0	0	0	0	0	0	0	0	0	0	0	0	0	0	0	0
651	2018-03-28	0	0	0	0	0	0	0	0	0	0	0	0	0	0	0	0
652	2018-03-28	0	0	0	0	0	0	0	0	0	0	0	0	0	0	0	0
653	2018-03-28	0	0	0	0	0	0	0	0	0	0	0	0	0	0	0	0
654	2018-03-28	0	0	0	0	0	0	0	0	0	0	0	0	0	0	0	0
655	2018-03-28	0	0	0	0	0	0	0	0	0	0	0	0	0	0	0	0
656	2018-03-28	3	1	0	0	2	10	0	0	0	0	0	0	0	0	0	0
657	2018-03-28	0	0	0	0	0	0	0	0	0	0	0	0	0	0	0	0
658	2018-03-28	0	0	0	0	0	0	0	0	0	0	0	0	0	0	0	0
659	2018-03-28	0	0	0	0	0	0	0	0	0	0	0	0	0	0	0	0
660	2018-03-28	0	0	0	0	0	0	0	0	0	0	0	0	0	0	0	0
661	2018-03-28	0	0	0	0	0	0	0	0	0	0	0	0	0	0	0	0
662	2018-03-27	0	0	0	0	0	0	0	0	0	0	0	0	0	0	0	0
663	2018-03-30	0	0	0	0	0	0	0	0	0	0	0	0	0	0	0	0
664	2018-03-30	0	0	0	0	0	0	0	0	0	0	0	0	0	0	0	0
665	2018-03-30	0	0	0	0	0	0	0	0	0	0	0	0	0	0	0	0
666	2018-03-30	2	1	3	1	1	5	3	15	0	0	0	0	0	0	0	0
667	2018-03-30	0	0	17	2	0	0	3	15	0	0	0	0	0	0	0	0
668	2018-03-30	0	0	0	0	0	0	0	0	0	0	0	0	0	0	0	0
669	2018-03-27	0	0	0	0	0	0	0	0	0	0	0	0	0	0	0	0
670	2018-03-27	2	1	0	0	1	5	0	0	0	0	0	0	0	0	0	0
671	2018-03-28	10	1	0	0	2	10	0	0	2	90	0	0	0	0	0	0
672	2018-03-28	84	3	0	0	47	235	0	0	0	0	0	0	0	0	0	0
673	2018-03-28	61	3	0	0	62	310	0	0	0	0	0	0	0	0	0	0
674	2018-03-29	0	0	0	0	95	475	0	0	1	45	0	0	0	0	0	0
675	2018-03-29	130	3	0	0	132	660	0	0	4	180	0	0	0	0	0	0
676	2018-04-06	0	0	0	0	0	0	0	0	0	0	0	0	0	0	0	0
677	2018-04-06	0	0	0	0	1	5	0	0	0	0	0	0	0	0	0	0
678	2018-04-06	0	0	0	0	0	0	0	0	0	0	0	0	0	0	0	0
679	2018-04-06	1	1	0	0	0	0	0	0	0	0	0	0	0	0	0	0
680	2018-04-06	0	0	0	0	0	0	0	0	0	0	0	0	0	0	0	0
681	2018-04-06	0	0	0	0	0	0	0	0	0	0	0	0	0	0	0	0
682	2018-04-06	200	4	0	0	37	185	0	0	6	270	0	0	0	0	0	0
683	2018-04-06	0	0	0	0	0	0	0	0	0	0	0	0	0	0	0	0
684	2018-04-06	0	0	0	0	0	0	0	0	0	0	0	0	0	0	0	0
685	2018-04-06	0	0	0	0	0	0	0	0	0	0	0	0	0	0	0	0
686	2018-04-06	3	1	0	0	1	5	0	0	0	0	0	0	0	0	0	0
687	2018-04-06	0	0	0	0	0	0	0	0	0	0	0	0	0	0	0	0
688	2018-04-06	0	0	0	0	0	0	0	0	0	0	0	0	0	0	0	0
689	2018-04-06	0	0	0	0	0	0	0	0	0	0	0	0	0	0	0	0
690	2018-04-06	3	1	0	0	6	30	0	0	2	90	0	0	0	0	0	0
691	2018-04-06	26	2	0	0	29	145	0	0	1	45	0	0	0	0	0	0
692	2018-04-06	0	0	0	0	0	0	0	0	0	0	0	0	0	0	0	0
693	2018-04-06	0	0	0	0	0	0	0	0	0	0	0	0	0	0	0	0
694	2018-04-06	0	0	0	0	0	0	0	0	0	0	0	0	0	0	0	0
695	2018-04-06	0	0	0	0	0	0	0	0	0	0	0	0	0	0	0	0
696	2018-04-06	31	2	0	0	5	25	0	0	0	0	0	0	0	0	0	0
697	2018-04-06	0	0	0	0	0	0	0	0	0	0	0	0	0	0	0	0
698	2018-04-06	0	0	0	0	0	0	0	0	0	0	0	0	0	0	0	0
699	2018-04-06	0	0	0	0	0	0	0	0	0	0	0	0	0	0	0	0
700	2018-04-06	0	0	0	0	0	0	0	0	0	0	0	0	0	0	0	0
701	2018-04-06	0	0	0	0	0	0	0	0	0	0	0	0	0	0	0	0
702	2018-04-06	0	0	0	0	0	0	0	0	0	0	0	0	0	0	0	0
703	2018-04-06	7	1	0	0	3	15	0	0	1	45	0	0	0	0	0	0
704	2018-04-06	53	3	0	0	14	70	0	0	1	45	0	0	0	0	0	0
705	2018-04-06	2	1	0	0	1	5	0	0	0	0	0	0	0	0	0	0
706	2018-04-06	0	0	0	0	0	0	0	0	0	0	0	0	0	0	0	0
707	2018-04-06	15	2	0	0	15	75	0	0	2	90	0	0	0	0	0	0
708	2018-04-06	0	0	0	0	0	0	0	0	1	45	0	0	0	0	0	0
709	2018-04-06	1	1	0	0	0	0	0	0	0	0	0	0	0	0	0	0
710	2018-04-06	0	0	0	0	0	0	0	0	0	0	0	0	0	0	0	0
711	2018-04-06	0	0	0	0	0	0	0	0	0	0	0	0	0	0	0	0
712	2018-04-06	0	0	0	0	0	0	0	0	0	0	0	0	0	0	0	0
713	2018-04-06	0	0	0	0	0	0	0	0	0	0	0	0	0	0	0	0
714	2018-04-06	0	0	0	0	0	0	0	0	0	0	0	0	0	0	0	0
715	2018-04-06	3	1	0	0	7	35	0	0	0	0	0	0	0	0	0	0
716	2018-04-06	0	0	0	0	0	0	0	0	0	0	0	0	0	0	0	0
717	2018-04-04	0	0	0	0	0	0	0	0	0	0	0	0	0	0	0	0
718	2018-04-04	0	0	0	0	1	5	0	0	0	0	0	0	0	0	0	0
719	2018-04-04	0	0	0	0	0	0	0	0	0	0	0	0	0	0	0	0
720	2018-04-05	0	0	0	0	0	0	0	0	0	0	0	0	0	0	0	0
721	2018-04-13	0	0	0	0	0	0	0	0	0	0	0	0	0	0	0	0
722	2018-04-13	0	0	0	0	0	0	0	0	0	0	0	0	0	0	0	0
723	2018-04-13	0	0	0	0	0	0	0	0	0	0	0	0	0	0	0	0
724	2018-04-13	0	0	0	0	0	0	0	0	0	0	0	0	0	0	0	0
725	2018-04-13	0	0	0	0	0	0	0	0	0	0	0	0	0	0	0	0
726	2018-04-13	0	0	0	0	0	0	0	0	0	0	0	0	0	0	0	0
727	2018-04-13	0	0	0	0	0	0	0	0	0	0	0	0	0	0	0	0
728	2018-04-13	7	1	0	0	1	5	0	0	0	0	0	0	0	0	0	0
729	2018-04-13	0	0	0	0	0	0	0	0	0	0	0	0	0	0	0	0
730	2018-04-13	0	0	0	0	0	0	0	0	0	0	0	0	0	0	0	0
731	2018-04-13	2	1	0	0	1	5	0	0	0	0	0	0	0	0	0	0
732	2018-04-13	0	0	0	0	0	0	0	0	0	0	0	0	0	0	0	0
733	2018-04-13	0	0	0	0	0	0	0	0	0	0	0	0	0	0	0	0
734	2018-04-12	14	2	0	0	9	45	0	0	0	0	0	0	0	0	0	0
735	2018-04-12	54	3	0	0	58	290	0	0	5	225	0	0	0	0	0	0
736	2018-04-12	0	0	0	0	0	0	0	0	0	0	0	0	0	0	0	0
737	2018-04-12	0	0	0	0	0	0	0	0	0	0	0	0	0	0	0	0
738	2018-04-12	0	0	0	0	0	0	0	0	0	0	0	0	0	0	0	0
739	2018-04-12	0	0	0	0	0	0	0	0	1	45	0	0	0	0	0	0
740	2018-04-12	0	0	0	0	0	0	0	0	0	0	0	0	0	0	0	0
741	2018-04-12	0	0	0	0	0	0	0	0	0	0	0	0	0	0	0	0
742	2018-04-12	0	0	0	0	0	0	0	0	0	0	0	0	0	0	0	0
743	2018-04-12	2	1	0	0	5	25	0	0	0	0	0	0	1	1	2	10
744	2018-04-12	79	3	0	0	86	430	0	0	20	900	0	0	0	0	0	0
745	2018-04-12	0	0	0	0	0	0	0	0	0	0	0	0	0	0	0	0
746	2018-04-12	0	0	0	0	0	0	0	0	0	0	0	0	0	0	0	0
747	2018-04-12	1	1	0	0	0	0	0	0	0	0	0	0	0	0	0	0
748	2018-04-12	0	0	0	0	0	0	0	0	0	0	0	0	0	0	0	0
749	2018-04-12	1	1	0	0	0	0	0	0	1	45	0	0	0	0	0	0
750	2018-04-12	0	0	0	0	0	0	0	0	1	45	0	0	0	0	0	0
751	2018-04-12	0	0	0	0	0	0	0	0	0	0	0	0	0	0	0	0
752	2018-04-12	0	0	0	0	0	0	0	0	0	0	0	0	0	0	0	0
753	2018-04-12	0	0	0	0	0	0	0	0	0	0	0	0	0	0	0	0
754	2018-04-09	43	3	0	0	25	125	0	0	5	225	0	0	0	0	0	0
755	2018-04-09	0	0	0	0	0	0	0	0	0	0	0	0	0	0	0	0
756	2018-04-09	36	2	0	0	106	530	0	0	1	45	0	0	0	0	0	0
757	2018-04-09	0	0	0	0	0	0	0	0	0	0	0	0	0	0	0	0
758	2018-04-10	11	2	0	0	7	35	0	0	1	45	0	0	0	0	0	0
759	2018-04-10	3	1	0	0	0	0	0	0	0	0	0	0	0	0	0	0
760	2018-04-10	12	2	0	0	4	20	0	0	1	45	0	0	0	0	0	0
761	2018-04-10	0	0	0	0	0	0	0	0	0	0	0	0	0	0	0	0
762	2018-04-10	8	1	0	0	3	15	0	0	0	0	0	0	0	0	0	0
763	2018-04-10	0	0	0	0	0	0	0	0	0	0	0	0	0	0	0	0
764	2018-04-10	4	1	0	0	7	35	0	0	0	0	0	0	0	0	0	0
765	2018-04-10	0	0	0	0	0	0	0	0	0	0	0	0	0	0	0	0
766	2018-04-10	4	1	0	0	1	5	0	0	1	45	0	0	0	0	0	0
767	2018-04-10	6	1	0	0	0	0	0	0	2	90	0	0	0	0	0	0
768	2018-04-10	0	0	0	0	0	0	0	0	0	0	0	0	0	0	0	0
769	2018-04-10	0	0	0	0	0	0	0	0	0	0	0	0	0	0	0	0
770	2018-04-10	0	0	0	0	0	0	0	0	0	0	0	0	0	0	0	0
771	2018-04-10	83	3	0	0	45	225	0	0	2	90	0	0	0	0	0	0
772	2018-04-10	0	0	0	0	0	0	0	0	0	0	0	0	0	0	0	0
773	2018-04-10	0	0	0	0	0	0	0	0	0	0	0	0	0	0	0	0
774	2018-04-10	0	0	0	0	0	0	0	0	0	0	0	0	0	0	0	0
775	2018-04-10	0	0	0	0	0	0	0	0	0	0	0	0	0	0	0	0
776	2018-04-10	0	0	0	0	0	0	0	0	0	0	0	0	0	0	0	0
777	2018-04-10	0	0	0	0	0	0	0	0	0	0	0	0	0	0	0	0
778	2018-04-10	0	0	0	0	0	0	0	0	0	0	0	0	0	0	0	0
779	2018-04-10	3	1	0	0	0	0	0	0	0	0	0	0	0	0	0	0
780	2018-04-10	0	0	0	0	0	0	0	0	0	0	0	0	0	0	0	0
781	2018-04-10	0	0	0	0	0	0	0	0	0	0	0	0	0	0	0	0
782	2018-04-10	0	0	0	0	0	0	0	0	0	0	0	0	0	0	0	0
783	2018-04-10	2	1	0	0	1	5	0	0	0	0	0	0	0	0	0	0
784	2018-04-10	59	3	0	0	4	20	0	0	3	135	0	0	0	0	0	0
785	2018-04-10	1	1	0	0	0	0	0	0	0	0	0	0	0	0	0	0
786	2018-04-10	0	0	0	0	0	0	0	0	0	0	0	0	0	0	0	0
787	2018-04-10	0	0	0	0	0	0	0	0	0	0	0	0	0	0	0	0
788	2018-04-10	0	0	0	0	0	0	0	0	0	0	0	0	0	0	0	0
789	2018-04-10	0	0	0	0	0	0	0	0	0	0	0	0	0	0	0	0
790	2018-04-10	0	0	0	0	0	0	0	0	0	0	0	0	0	0	0	0
791	2018-04-10	0	0	0	0	0	0	0	0	0	0	0	0	0	0	0	0
792	2018-04-10	0	0	0	0	0	0	0	0	0	0	0	0	0	0	0	0
793	2018-04-10	35	2	0	0	21	105	0	0	0	0	0	0	0	0	0	0
794	2018-04-10	0	0	0	0	0	0	0	0	0	0	0	0	0	0	0	0
795	2018-04-10	0	0	0	0	0	0	0	0	0	0	0	0	0	0	0	0
796	2018-04-10	0	0	0	0	0	0	0	0	0	0	0	0	0	0	0	0
797	2018-04-16	0	0	0	0	0	0	0	0	0	0	0	0	0	0	0	0
798	2018-04-16	1	1	0	0	0	0	0	0	0	0	0	0	0	0	0	0
799	2018-04-16	0	0	0	0	0	0	0	0	0	0	0	0	0	0	0	0
800	2018-04-16	0	0	0	0	0	0	0	0	0	0	0	0	0	0	0	0
801	2018-04-16	0	0	0	0	0	0	0	0	0	0	0	0	0	0	0	0
802	2018-04-16	85	3	0	0	32	160	0	0	6	270	0	0	0	0	0	0
803	2018-04-16	200	4	0	0	96	480	0	0	4	180	0	0	0	0	0	0
804	2018-04-16	200	4	0	0	100	500	0	0	18	810	0	0	0	0	0	0
805	2018-04-16	200	4	0	0	37	185	0	0	7	315	0	0	0	0	0	0
806	2018-04-19	0	0	0	0	0	0	0	0	0	0	0	0	0	0	0	0
807	2018-04-19	0	0	0	0	0	0	0	0	0	0	0	0	0	0	0	0
808	2018-04-19	1	1	0	0	1	5	0	0	0	0	0	0	0	0	0	0
809	2018-04-19	0	0	0	0	0	0	0	0	0	0	0	0	0	0	0	0
810	2018-04-13	77	3	0	0	53	265	0	0	4	180	0	0	0	0	0	0
811	2018-04-13	0	0	0	0	0	0	0	0	0	0	0	0	0	0	0	0
812	2018-04-13	27	2	0	0	14	70	0	0	1	45	0	0	0	0	0	0
813	2018-04-13	102	3	0	0	97	485	0	0	4	180	0	0	0	0	0	0
814	2018-04-13	117	3	0	0	146	730	0	0	12	540	0	0	0	0	0	0
815	2018-04-16	200	4	0	0	174	870	0	0	14	630	0	0	0	0	0	0
816	2018-04-16	59	3	0	0	26	130	0	0	2	90	0	0	0	0	0	0
817	2018-04-19	0	0	0	0	0	0	0	0	0	0	0	0	0	0	0	0
818	2018-04-19	0	0	0	0	0	0	0	0	0	0	0	0	0	0	0	0
819	2018-04-19	4	1	0	0	0	0	0	0	0	0	0	0	0	0	0	0
820	2018-04-19	34	2	0	0	10	50	0	0	0	0	0	0	0	0	0	0
821	2018-04-19	25	2	0	0	6	30	0	0	0	0	0	0	0	0	0	0
822	2018-04-19	0	0	0	0	0	0	0	0	0	0	0	0	0	0	0	0
823	2018-04-19	26	2	0	0	2	10	0	0	0	0	0	0	0	0	0	0
824	2018-04-19	26	2	0	0	19	95	0	0	2	90	0	0	0	0	0	0
825	2018-04-19	13	2	0	0	4	20	0	0	0	0	0	0	0	0	0	0
826	2018-04-19	0	0	0	0	0	0	0	0	0	0	0	0	0	0	0	0
827	2018-04-19	0	0	0	0	0	0	0	0	0	0	0	0	0	0	0	0
828	2018-04-19	0	0	0	0	0	0	0	0	0	0	0	0	0	0	0	0
829	2018-04-19	0	0	0	0	0	0	0	0	0	0	0	0	0	0	0	0
830	2018-04-19	0	0	0	0	0	0	0	0	0	0	0	0	0	0	0	0
831	2018-04-19	0	0	0	0	0	0	0	0	0	0	0	0	0	0	0	0
832	2018-04-19	2	1	0	0	1	5	0	0	0	0	0	0	0	0	0	0
833	2018-04-19	7	1	0	0	4	20	0	0	0	0	0	0	0	0	0	0
834	2018-04-19	0	0	0	0	0	0	0	0	0	0	0	0	0	0	0	0
835	2018-04-19	0	0	0	0	0	0	0	0	0	0	0	0	0	0	0	0
836	2018-04-24	0	0	0	0	0	0	0	0	0	0	0	0	0	0	0	0
837	2018-04-24	19	2	0	0	8	40	0	0	0	0	0	0	0	0	0	0
838	2018-04-24	0	0	0	0	0	0	0	0	0	0	0	0	0	0	0	0
839	2018-04-24	0	0	0	0	0	0	0	0	2	90	0	0	0	0	0	0
840	2018-04-24	0	0	0	0	0	0	0	0	0	0	0	0	0	0	0	0
841	2018-04-24	9	1	0	0	4	20	0	0	1	45	0	0	0	0	0	0
842	2018-04-24	4	1	0	0	2	10	0	0	0	0	0	0	0	0	0	0
843	2018-04-24	0	0	0	0	0	0	0	0	0	0	0	0	0	0	0	0
844	2018-04-24	0	0	0	0	0	0	0	0	0	0	0	0	0	0	0	0
845	2018-04-24	0	0	0	0	0	0	0	0	0	0	0	0	0	0	0	0
846	2018-04-24	0	0	0	0	0	0	0	0	0	0	0	0	0	0	0	0
847	2018-04-24	0	0	0	0	0	0	0	0	0	0	0	0	0	0	0	0
848	2018-04-24	0	0	0	0	0	0	0	0	0	0	0	0	0	0	0	0
849	2018-04-25	0	0	0	0	0	0	0	0	0	0	0	0	0	0	0	0
850	2018-04-26	1	1	0	0	0	0	0	0	0	0	0	0	0	0	0	0
851	2018-04-26	40	2	0	0	16	80	0	0	1	45	0	0	0	0	0	0
852	2018-04-26	21	2	0	0	20	100	0	0	0	0	0	0	0	0	0	0
853	2018-04-30	0	0	0	0	0	0	0	0	0	0	0	0	0	0	0	0
854	2018-05-02	0	0	0	0	0	0	0	0	0	0	0	0	0	0	0	0
855	2018-05-02	2	1	0	0	1	5	0	0	0	0	0	0	0	0	0	0
856	2018-05-02	0	0	0	0	0	0	0	0	0	0	0	0	0	0	0	0
857	2018-05-02	0	0	0	0	0	0	0	0	0	0	0	0	0	0	0	0
858	2018-05-02	0	0	0	0	0	0	0	0	0	0	0	0	0	0	0	0
859	2018-05-02	0	0	0	0	0	0	0	0	0	0	0	0	0	0	0	0
860	2018-05-02	4	1	0	0	0	0	0	0	0	0	0	0	0	0	0	0
861	2018-05-02	0	0	0	0	0	0	0	0	0	0	0	0	0	0	0	0
862	2018-05-02	0	0	0	0	0	0	0	0	1	45	0	0	0	0	0	0
863	2018-05-02	0	0	0	0	0	0	0	0	0	0	0	0	0	0	0	0
864	2018-05-02	0	0	0	0	0	0	0	0	0	0	0	0	0	0	0	0
865	2018-05-02	0	0	0	0	0	0	0	0	0	0	0	0	0	0	0	0
866	2018-05-02	200	4	0	0	110	550	0	0	0	0	0	0	0	0	0	0
867	2018-05-02	0	0	0	0	0	0	0	0	0	0	0	0	0	0	0	0
868	2018-05-02	120	3	0	0	0	0	0	0	4	180	0	0	0	0	0	0
869	2018-05-02	0	0	0	0	0	0	0	0	0	0	0	0	0	0	0	0
870	2018-05-02	0	0	0	0	0	0	0	0	0	0	0	0	0	0	0	0
871	2018-05-02	0	0	0	0	0	0	0	0	0	0	0	0	0	0	0	0
872	2018-05-02	0	0	0	0	0	0	0	0	0	0	0	0	0	0	0	0
873	2018-05-02	8	1	0	0	3	15	0	0	1	45	0	0	0	0	0	0
874	2018-05-02	0	0	0	0	0	0	0	0	0	0	0	0	0	0	0	0
875	2018-05-02	0	0	0	0	0	0	0	0	0	0	0	0	0	0	0	0
876	2018-05-02	0	0	0	0	0	0	0	0	0	0	0	0	0	0	0	0
877	2018-05-02	0	0	0	0	0	0	0	0	0	0	0	0	0	0	0	0
878	2018-05-02	0	0	0	0	0	0	0	0	0	0	0	0	0	0	0	0
879	2018-05-02	0	0	0	0	0	0	0	0	0	0	0	0	0	0	0	0
880	2018-05-03	0	0	0	0	0	0	0	0	0	0	0	0	0	0	0	0
881	2018-05-03	0	0	0	0	0	0	0	0	0	0	0	0	0	0	0	0
882	2018-05-03	9	1	0	0	18	90	0	0	3	135	0	0	0	0	0	0
883	2018-05-03	58	3	0	0	18	90	0	0	4	180	0	0	0	0	0	0
884	2018-05-03	0	0	0	0	0	0	0	0	0	0	0	0	0	0	0	0
885	2018-05-02	1	1	0	0	3	15	0	0	1	45	0	0	0	0	0	0
886	2018-05-02	8	1	0	0	13	65	0	0	1	45	0	0	0	0	0	0
887	2018-05-02	7	1	0	0	18	90	0	0	0	0	0	0	0	0	0	0
888	2018-05-02	1	1	0	0	16	80	0	0	2	90	0	0	0	0	0	0
889	2018-05-02	19	2	0	0	12	60	0	0	1	45	0	0	0	0	0	0
890	2018-05-02	4	1	0	0	8	40	0	0	0	0	0	0	0	0	0	0
891	2018-05-02	15	2	0	0	29	145	0	0	1	45	0	0	0	0	0	0
892	2018-05-03	2	1	0	0	0	0	0	0	0	0	0	0	0	0	0	0
893	2018-05-03	23	2	0	0	14	70	0	0	2	90	0	0	0	0	0	0
894	2018-05-07	0	0	0	0	0	0	0	0	0	0	0	0	0	0	0	0
895	2018-05-07	0	0	0	0	0	0	0	0	0	0	0	0	0	0	0	0
896	2018-05-07	0	0	0	0	0	0	0	0	0	0	0	0	0	0	0	0
897	2018-05-07	0	0	0	0	0	0	0	0	0	0	0	0	0	0	0	0
898	2018-05-07	0	0	0	0	0	0	0	0	0	0	0	0	0	0	0	0
899	2018-05-07	35	2	0	0	13	65	0	0	1	45	0	0	27	2	13	65
900	2018-05-07	79	3	0	0	12	60	0	0	3	135	0	0	19	2	4	20
901	2018-05-07	163	3	0	0	22	110	0	0	4	180	0	0	74	2	4	20
902	2018-05-07	10	1	0	0	3	15	0	0	3	135	0	0	121	3	27	135
903	2018-05-07	20	2	0	0	2	10	0	0	2	90	0	0	23	2	15	75
904	2018-05-07	5	1	0	0	7	35	0	0	6	270	0	0	28	2	19	95
905	2018-05-07	17	2	0	0	0	0	0	0	0	0	0	0	16	2	8	40
906	2018-05-07	15	2	0	0	0	0	0	0	1	45	0	0	19	2	2	10
907	2018-05-07	53	3	0	0	4	20	0	0	1	45	0	0	92	3	21	105
908	2018-05-07	155	3	0	0	19	95	0	0	7	315	0	0	82	3	8	40
909	2018-05-07	33	2	0	0	2	10	0	0	2	90	0	0	15	2	11	55
910	2018-05-07	13	2	0	0	2	10	0	0	1	45	0	0	29	2	11	55
911	2018-05-08	0	0	0	0	0	0	0	0	0	0	0	0	0	0	0	0
912	2018-05-12	1	1	0	0	1	5	0	0	1	45	0	0	0	0	0	0
913	2018-05-12	0	0	0	0	0	0	0	0	0	0	0	0	0	0	0	0
914	2018-05-12	0	0	0	0	0	0	0	0	0	0	0	0	0	0	0	0
915	2018-05-12	30	2	0	0	2	10	0	0	0	0	0	0	0	0	0	0
916	2018-05-12	36	2	0	0	4	20	0	0	0	0	0	0	0	0	0	0
917	2018-05-12	38	2	0	0	6	30	0	0	4	180	0	0	0	0	0	0
918	2018-05-12	200	4	0	0	102	510	0	0	24	1080	0	0	0	0	0	0
919	2018-05-12	40	2	0	0	5	25	0	0	1	45	0	0	0	0	0	0
920	2018-05-12	200	4	0	0	21	105	0	0	3	135	0	0	0	0	0	0
921	2018-06-21	7	1	0	0	9	45	0	0	3	135	0	0	0	0	0	0
922	2018-06-26	0	0	0	0	0	0	0	0	0	0	0	0	0	0	0	0
923	2018-06-26	0	0	0	0	0	0	0	0	0	0	0	0	0	0	0	0
924	2018-06-28	0	0	0	0	1	5	0	0	0	0	0	0	0	0	0	0
925	2018-07-07	0	0	0	0	0	0	0	0	0	0	0	0	0	0	0	0
926	2018-07-07	2	1	0	0	3	15	0	0	0	0	0	0	0	0	0	0
927	2018-07-07	158	3	0	0	32	160	0	0	3	135	0	0	0	0	0	0
928	2018-07-07	0	0	0	0	0	0	0	0	0	0	0	0	0	0	0	0
929	2018-07-07	0	0	0	0	0	0	0	0	0	0	0	0	0	0	0	0
930	2018-07-07	200	4	0	0	32	160	0	0	1	45	0	0	0	0	0	0
931	2018-07-07	0	0	0	0	0	0	0	0	0	0	0	0	0	0	0	0
932	2018-07-07	0	0	0	0	0	0	0	0	0	0	0	0	0	0	0	0
933	2018-07-07	0	0	0	0	0	0	0	0	0	0	0	0	0	0	0	0
934	2018-07-07	26	2	0	0	3	15	0	0	0	0	0	0	0	0	0	0
935	2018-07-07	0	0	0	0	0	0	0	0	0	0	0	0	0	0	0	0
936	2018-07-07	0	0	0	0	0	0	0	0	0	0	0	0	0	0	0	0
937	2018-07-07	200	4	0	0	266	1330	0	0	62	2790	0	0	0	0	0	0
938	2018-07-07	200	4	0	0	146	730	0	0	19	855	0	0	0	0	0	0
939	2018-07-07	200	4	0	0	67	335	0	0	14	630	0	0	0	0	0	0
940	2018-07-07	200	4	0	0	115	575	0	0	10	450	0	0	0	0	0	0
941	2018-07-07	200	4	0	0	160	800	0	0	37	1665	0	0	0	0	0	0
942	2018-07-07	200	4	0	0	40	200	0	0	0	0	0	0	0	0	0	0
943	2018-07-07	173	3	0	0	29	145	0	0	4	180	0	0	0	0	0	0
944	2018-07-07	200	4	0	0	85	425	0	0	5	225	0	0	0	0	0	0
945	2018-07-07	69	3	0	0	19	95	0	0	0	0	0	0	0	0	0	0
946	2018-06-28	105	3	35	2	32	160	21	105	3	135	0	0	0	0	0	0
947	2018-06-28	200	4	0	0	23	115	0	0	2	90	0	0	0	0	0	0
948	2018-06-28	2	1	0	0	2	10	0	0	0	0	0	0	0	0	0	0
949	2018-06-28	69	3	200	4	19	95	181	905	0	0	1	45	0	0	0	0
950	2018-06-28	200	4	0	0	26	130	0	0	5	225	0	0	7	1	4	20
951	2018-06-28	200	4	0	0	89	445	0	0	15	675	0	0	0	0	0	0
952	2018-06-28	0	0	84	3	0	0	23	115	0	0	6	270	0	0	0	0
953	2018-06-28	200	4	0	0	34	170	0	0	1	45	0	0	0	0	0	0
954	2018-06-28	69	3	0	0	8	40	0	0	1	45	0	0	0	0	0	0
955	2018-06-28	200	4	0	0	20	100	0	0	0	0	0	0	0	0	0	0
956	2018-06-28	1	1	0	0	0	0	0	0	0	0	0	0	0	0	0	0
957	2018-06-28	0	0	0	0	0	0	0	0	0	0	0	0	0	0	0	0
958	2018-06-28	0	0	0	0	0	0	0	0	0	0	0	0	0	0	0	0
959	2018-06-28	0	0	0	0	0	0	0	0	0	0	0	0	0	0	0	0
960	2018-06-28	200	4	0	0	13	65	0	0	2	90	0	0	0	0	0	0
961	2018-06-28	0	0	0	0	0	0	0	0	0	0	0	0	0	0	0	0
962	2018-06-28	0	0	0	0	0	0	0	0	0	0	0	0	0	0	0	0
963	2018-06-28	1	1	0	0	1	5	140	700	0	0	0	0	0	0	0	0
964	2018-06-28	0	0	0	0	0	0	0	0	0	0	0	0	0	0	0	0
965	2018-07-05	0	0	0	0	0	0	0	0	0	0	0	h	0	0	0	0
966	2018-07-10	0	0	0	0	0	0	0	0	0	0	0	0	0	0	0	0
967	2018-07-21	200	4	0	0	286	1430	0	0	64	2880	0	0	0	0	0	0
968	2018-07-21	200	4	0	0	164	820	0	0	34	1530	0	0	0	0	0	0
969	2018-07-21	200	4	0	0	65	325	0	0	12	540	0	0	0	0	0	0
970	2018-07-21	200	4	0	0	141	705	0	0	26	1170	0	0	0	0	0	0
971	2018-07-21	200	4	0	0	129	645	0	0	19	855	0	0	0	0	0	0
972	2018-07-21	200	4	0	0	255	1275	0	0	25	1125	0	0	0	0	0	0
973	2018-07-21	200	4	0	0	133	665	0	0	39	1755	0	0	0	0	0	0
974	2018-07-21	200	4	0	0	44	220	0	0	13	585	0	0	0	0	0	0
975	2018-07-21	200	4	0	0	179	895	0	0	45	2025	0	0	0	0	0	0
976	2018-07-21	200	4	0	0	156	780	0	0	13	585	0	0	0	0	0	0
977	2018-07-21	200	4	0	0	139	695	0	0	17	765	0	0	0	0	0	0
978	2018-07-21	200	4	0	0	137	685	0	0	55	2475	0	0	0	0	0	0
979	2018-07-21	200	4	0	0	155	775	0	0	27	1215	0	0	0	0	0	0
980	2018-07-21	200	4	0	0	98	490	0	0	7	315	0	0	0	0	0	0
981	2018-07-21	200	4	0	0	171	855	0	0	62	2790	0	0	0	0	0	0
982	2018-07-21	43	3	0	0	11	55	0	0	2	90	0	0	0	0	0	0
983	2018-07-21	0	0	0	0	0	0	0	0	0	0	0	0	0	0	0	0
984	2018-07-21	1	1	0	0	0	0	0	0	0	0	0	0	0	0	0	0
985	2018-07-21	0	0	0	0	0	0	0	0	0	0	0	0	0	0	0	0
986	2018-07-21	74	3	0	0	5	25	0	0	0	0	0	0	0	0	0	0
987	2018-07-21	4	1	0	0	1	5	0	0	0	0	0	0	0	0	0	0
988	2018-07-21	2	1	0	0	0	0	0	0	0	0	0	0	0	0	0	0
989	2018-07-21	0	0	0	0	0	0	0	0	0	0	0	0	0	0	0	0
990	2018-07-21	0	0	0	0	0	0	0	0	0	0	0	0	0	0	0	0
991	2018-07-21	0	0	0	0	0	0	0	0	0	0	0	0	0	0	0	0
992	2018-07-21	3	1	0	0	1	5	0	0	0	0	0	0	0	0	0	0
993	2018-07-21	0	0	0	0	0	0	0	0	0	0	0	0	0	0	0	0
994	2018-07-21	0	0	0	0	0	0	0	0	0	0	0	0	0	0	0	0
995	2018-07-21	1	1	0	0	0	0	0	0	1	45	0	0	0	0	0	0
996	2018-07-21	96	3	0	0	7	35	0	0	1	45	0	0	0	0	0	0
997	2018-07-21	200	4	0	0	23	115	0	0	1	45	0	0	0	0	0	0
998	2018-07-21	0	0	0	0	0	0	0	0	0	0	0	0	0	0	0	0
999	2018-07-21	0	0	0	0	0	0	0	0	0	0	0	0	0	0	0	0
1000	2018-07-21	0	0	0	0	0	0	0	0	0	0	0	0	0	0	0	0
1001	2018-07-21	0	0	0	0	1	5	0	0	0	0	0	0	0	0	0	0
1002	2018-07-16	200	4	0	0	319	1595	0	0	41	1845	0	0	0	0	0	0
1003	2018-07-17	0	0	0	0	0	0	0	0	0	0	0	0	0	0	0	0
1004	2018-07-19	0	0	0	0	0	0	0	0	0	0	0	0	0	0	0	0
1005	2018-07-19	200	4	0	0	272	1360	0	0	84	3780	0	0	0	0	0	0
1006	2018-07-19	5	1	0	0	36	180	0	0	2	90	0	0	0	0	0	0
1007	2018-07-20	0	0	0	0	0	0	0	0	0	0	0	0	0	0	0	0
1008	2018-07-20	93	3	0	0	144	720	0	0	19	855	0	0	0	0	0	0
1009	2018-07-20	24	2	0	0	54	270	0	0	3	135	0	0	0	0	0	0
1010	2018-07-20	200	4	0	0	93	465	0	0	6	270	0	0	0	0	0	0
1011	2018-07-20	0	0	0	0	0	0	0	0	0	0	0	0	0	0	0	0
1012	2018-07-25	56	3	0	0	123	615	0	0	0	0	0	0	0	0	0	0
1013	2018-07-26	154	3	0	0	32	160	0	0	2	90	0	0	0	0	0	0
1014	2018-07-26	0	0	0	0	0	0	0	0	1	45	0	0	0	0	0	0
1015	2018-07-26	2	1	0	0	0	0	0	0	2	90	0	0	0	0	0	0
1016	2018-07-26	1	1	0	0	0	0	0	0	0	0	0	0	0	0	0	0
1017	2018-07-26	0	0	0	0	0	0	0	0	0	0	0	0	0	0	0	0
1018	2018-07-26	0	0	0	0	0	0	0	0	0	0	0	0	0	0	0	0
1019	2018-07-26	0	0	0	0	0	0	0	0	0	0	0	0	0	0	0	0
1020	2018-07-26	1	1	0	0	0	0	0	0	0	0	0	0	0	0	0	0
1021	2018-07-26	0	0	0	0	0	0	0	0	0	0	0	0	0	0	0	0
1022	2018-07-26	200	4	0	0	85	425	0	0	6	270	0	0	0	0	0	0
1023	2018-07-26	0	0	0	0	0	0	0	0	0	0	0	0	0	0	0	0
1024	2018-07-26	200	4	0	0	200	1000	0	0	26	1170	0	0	0	0	0	0
1025	2018-07-26	200	4	0	0	61	305	0	0	6	270	0	0	0	0	0	0
1026	2018-07-26	1	1	0	0	0	0	0	0	0	0	0	0	0	0	0	0
1027	2018-07-26	0	0	0	0	0	0	0	0	0	0	0	0	0	0	0	0
1028	2018-07-26	200	4	0	0	36	180	0	0	2	90	0	0	0	0	0	0
1029	2018-07-26	0	0	0	0	0	0	0	0	0	0	0	0	0	0	0	0
1030	2018-07-26	0	0	0	0	0	0	0	0	0	0	0	0	0	0	0	0
1031	2018-07-26	3	1	0	0	1	5	0	0	0	0	0	0	0	0	0	0
1032	2018-07-26	0	0	0	0	0	0	0	0	0	0	0	0	0	0	0	0
1033	2018-07-26	0	0	0	0	0	0	0	0	0	0	0	0	0	0	0	0
1034	2018-07-28	0	0	0	0	0	0	0	0	0	0	0	0	0	0	0	0
1035	2018-07-28	200	4	3	1	518	2590	5	25	41	1845	0	0	0	0	0	0
1036	2018-07-28	43	3	0	0	6	30	0	0	3	135	0	0	0	0	0	0
1037	2018-07-28	0	0	0	0	0	0	0	0	0	0	0	0	0	0	0	0
1038	2018-07-28	68	3	0	0	13	65	0	0	3	135	0	0	0	0	0	0
1039	2018-07-28	155	3	0	0	19	95	0	0	1	45	0	0	0	0	0	0
1040	2018-07-28	200	4	0	0	159	795	0	0	115	5175	0	0	0	0	0	0
1041	2018-07-28	200	4	0	0	266	1330	0	0	45	2025	0	0	0	0	0	0
1042	2018-07-28	0	0	0	0	0	0	0	0	0	0	0	0	0	0	0	0
1043	2018-07-28	55	3	0	0	10	50	0	0	2	90	0	0	0	0	0	0
1044	2018-07-28	200	4	0	0	131	655	0	0	39	1755	0	0	0	0	0	0
1045	2018-07-28	18	2	0	0	5	25	0	0	1	45	0	0	0	0	0	0
1046	2018-07-28	0	0	0	0	0	0	0	0	0	0	0	0	0	0	0	0
1047	2018-07-28	0	0	0	0	0	0	0	0	0	0	0	0	0	0	0	0
1048	2018-07-28	0	0	0	0	0	0	0	0	0	0	0	0	0	0	0	0
1049	2018-07-28	0	0	0	0	0	0	0	0	1	45	0	0	0	0	0	0
1050	2018-07-28	0	0	0	0	0	0	0	0	0	0	0	0	0	0	0	0
1051	2018-07-28	0	0	0	0	0	0	0	0	0	0	0	0	0	0	0	0
1052	2018-07-28	0	0	0	0	0	0	0	0	0	0	0	0	0	0	0	0
1053	2018-07-28	0	0	0	0	0	0	0	0	0	0	0	0	0	0	0	0
1054	2018-07-28	5	1	0	0	8	40	0	0	1	45	0	0	0	0	0	0
1055	2018-08-13	0	0	0	0	0	0	0	0	0	0	0	0	0	0	0	0
1056	2018-08-13	200	4	0	0	29	145	0	0	52	2340	0	0	0	0	0	0
1057	2018-08-13	40	2	0	0	13	65	0	0	5	225	0	0	0	0	0	0
1058	2018-08-13	28	2	0	0	2	10	0	0	0	0	0	0	0	0	0	0
1059	2018-08-13	0	0	0	0	0	0	0	0	0	0	0	0	0	0	0	0
1060	2018-08-13	0	0	0	0	0	0	0	0	0	0	0	0	0	0	0	0
1061	2018-08-13	0	0	0	0	0	0	0	0	0	0	0	0	0	0	0	0
1062	2018-08-13	0	0	0	0	0	0	0	0	0	0	0	0	0	0	0	0
1063	2018-08-13	0	0	0	0	0	0	0	0	0	0	0	0	0	0	0	0
1064	2018-08-13	0	0	0	0	0	0	0	0	0	0	0	0	0	0	0	0
1065	2018-08-13	0	0	0	0	0	0	0	0	0	0	0	0	0	0	0	0
1066	2018-08-13	0	0	0	0	0	0	0	0	0	0	0	0	0	0	0	0
1067	2018-08-13	0	0	0	0	0	0	0	0	0	0	0	0	0	0	0	0
1068	2018-08-13	0	0	0	0	0	0	0	0	0	0	0	0	0	0	0	0
1069	2018-08-13	0	0	0	0	0	0	0	0	0	0	0	0	0	0	0	0
1070	2018-08-13	0	0	0	0	0	0	0	0	0	0	0	0	0	0	0	0
1071	2018-08-13	0	0	0	0	0	0	0	0	0	0	0	0	0	0	0	0

## Sheet: Abbreviations
SF	Combined sedimentation/flotation
MF	Mini-FLOTAC
FP	FECPACG2
